# Supplementary material for: The genetic basis of cytoplasmic male sterility and fertility restoration in wheat
Source: Nat Commun. 2021 Feb 15;12:1036. doi: 10.1038/s41467-021-21225-0 (PMC7884431; doi:10.1038/s41467-021-21225-0)
Supplement: Supplementary file 5 — Supplementary Dataset 1-2 [file 41467_2021_21225_MOESM5_ESM.xlsx]

## Sheet: Supplementary Data 1
Supplementary Data 1. RFL groups inferred with CD-Hit.
>Cluster 0
0	988aa	RFL1.R0932E.300k_Assembly_Contig_60:F:234-3197	RFL1
1	988aa	R0932E.300k_Assembly_Contig_60_2
2	445aa	R197.300k_Assembly_Contig_73_2
>Cluster 1
0	900aa	Anapurna.300k_Assembly_Contig_47_1
1	938aa	Chinese-spring_Assembly_Contig_36:R:3319-506
2	977aa	RFL2.Primepii.300k_Assembly_Contig_16:R:3422-492	RFL2
3	935aa	chr1D:F:50022247-50025051
4	979aa	Fielder_Contig_17:F:121-3057
5	944aa	R0934F.300k_Assembly_Contig_11_2
6	954aa	R0932E.300k_Assembly_Contig_39_1
7	933aa	R197.300k_Assembly_Contig_31_1
8	850aa	R0946E_Contig_32:R:3130-581
9	977aa	Primepii.300k_Assembly_Contig_16_2
>Cluster 2
0	952aa	Anapurna.300k_Assembly_Contig_21_1
1	952aa	Chinese-spring_Assembly_Contig_17:F:136-2991
2	952aa	RFL3.R0932E.300k_Assembly_Contig_41:F:330-3185	RFL3
3	697aa	chr1D:R:38367688-38365598
4	521aa	Fielder_Contig_30:F:1451-3013
5	136aa	Fielder_Contig_30:F:1107-1514
6	521aa	R0934F.300k_Assembly_Contig_34_2
7	952aa	R0932E.300k_Assembly_Contig_41_1
8	952aa	R197.300k_Assembly_Contig_34_1
9	521aa	R0946E_Contig_41:R:2025-463
10	136aa	R0946E_Contig_41:R:2369-1962
11	521aa	Primepii.300k_Assembly_Contig_27_2
>Cluster 3
0	952aa	R0946E_Contig_199:R:3173-318
>Cluster 4
0	897aa	Anapurna.300k_Assembly_Contig_48_2
1	911aa	Chinese-spring_Assembly_Contig_58:F:2-2734
2	641aa	RFL4.Triticum-timopheevii.300k_Assembly_Contig_19:F:1836-3758	RFL4
3	944aa	chr1A:F:49346386-49349217
4	945aa	Fielder_Contig_69:F:18-2852
5	902aa	R0934F.300k_Assembly_Contig_44_1
6	903aa	R0932E.300k_Assembly_Contig_47_1
7	891aa	R197.300k_Assembly_Contig_38_2
8	641aa	Triticum-timopheevii.300k_Assembly_Contig_19_2
9	945aa	R0946E_Contig_22:R:3403-569
10	894aa	Primepii.300k_Assembly_Contig_39_2
>Cluster 5
0	942aa	Anapurna.300k_Assembly_Contig_15_3
1	942aa	Chinese-spring_Assembly_Contig_32:R:3318-493
2	942aa	RFL5.300k_Assembly_Contig_9:F:1399-4224	RFL5
3	880aa	chr1B:R:56493829-56491190
4	942aa	Fielder_Contig_20:F:486-3311
5	167aa	Fielder_Contig_1393:R:502-2
6	942aa	R0934F.300k_Assembly_Contig_7_3
7	942aa	R0932E.300k_Assembly_Contig_11_2
8	942aa	R197.300k_Assembly_Contig_12_3
9	911aa	Triticum-timopheevii.300k_Assembly_Contig_9_2
10	942aa	R0946E_Contig_26:R:3524-699
11	942aa	Primepii.300k_Assembly_Contig_9_3
>Cluster 6
0	870aa	Anapurna.300k_Assembly_Contig_54_2
1	913aa	RFL8.Primepii.300k_Assembly_Contig_64:F:2-2740	RFL8
2	895aa	R0934F.300k_Assembly_Contig_87_2
3	913aa	R0932E.300k_Assembly_Contig_85_1
4	886aa	R197.300k_Assembly_Contig_71_2
5	934aa	R0946E_Contig_65:F:1-2802
6	913aa	Primepii.300k_Assembly_Contig_64_1
>Cluster 7
0	852aa	Anapurna.300k_Assembly_Contig_82_1
1	747aa	RFL7.R0934F.300k_Assembly_Contig_86:R:3417-1177	RFL7
2	539aa	chr2D:F:617730885-617732501
3	747aa	R0934F.300k_Assembly_Contig_86_1
4	839aa	R0932E.300k_Assembly_Contig_61_1
5	888aa	R197.300k_Assembly_Contig_11_1
6	914aa	R0946E_Contig_50:R:3229-488
7	926aa	Primepii.300k_Assembly_Contig_25_1
>Cluster 8
0	857aa	Anapurna.300k_Assembly_Contig_66_1
1	903aa	chr2D:F:617886899-617889607
2	910aa	R197.300k_Assembly_Contig_51_1
>Cluster 9
0	429aa	Anapurna.300k_Assembly_Contig_70_1
1	368aa	Anapurna.300k_Assembly_Contig_179_1
2	368aa	Chinese-spring_Assembly_Contig_7:R:4385-3282
3	429aa	Chinese-spring_Assembly_Contig_7:R:2198-912
4	909aa	RFL10.R0934F.300k_Assembly_Contig_29:F:240-2966	RFL10
5	292aa	chr1B:F:70689879-70690754
6	399aa	chr1B:F:70694985-70696181
7	909aa	Fielder_Contig_6:F:227-2953
8	909aa	R0934F.300k_Assembly_Contig_29_1
9	908aa	R0932E.300k_Assembly_Contig_34_2
10	429aa	R197.300k_Assembly_Contig_64_1
11	368aa	R197.300k_Assembly_Contig_189_1
12	909aa	Triticum-timopheevii.300k_Assembly_Contig_13_1
13	155aa	R0946E_Contig_56:R:990-526
14	368aa	R0946E_Contig_175:R:2363-1260
15	429aa	R0946E_Contig_56:R:2249-963
16	429aa	Primepii.300k_Assembly_Contig_62_2
17	359aa	Primepii.300k_Assembly_Contig_191_1
>Cluster 10
0	907aa	Anapurna.300k_Assembly_Contig_14_2
1	359aa	Chinese-spring_Assembly_Contig_10:F:331-1407
2	617aa	Chinese-spring_Assembly_Contig_10:F:1310-3160
3	907aa	RFL11.Anapurna.300k_Assembly_Contig_14:F:672-3392	RFL11
4	356aa	chr1B:R:58329068-58328001
5	597aa	chr1B:R:58328038-58326248
6	192aa	Fielder_Contig_413:R:578-3
7	907aa	Fielder_Contig_7:R:3219-499
8	359aa	R0934F.300k_Assembly_Contig_14_1
9	617aa	R0934F.300k_Assembly_Contig_14_2
10	359aa	R0932E.300k_Assembly_Contig_27_1
11	617aa	R0932E.300k_Assembly_Contig_27_2
12	617aa	R197.300k_Assembly_Contig_33_2
13	359aa	R197.300k_Assembly_Contig_33_1
14	231aa	Triticum-timopheevii.300k_Assembly_Contig_22_1
15	352aa	Triticum-timopheevii.300k_Assembly_Contig_22_2
16	907aa	R0946E_Contig_7:F:481-3201
17	907aa	Primepii.300k_Assembly_Contig_38_2
>Cluster 11
0	905aa	Chinese-spring_Assembly_Contig_45:F:1-2715
1	690aa	RFL9.R0934F.300k_Assembly_Contig_89:F:520-2589	RFL9
2	680aa	chr2D:F:617760376-617762415
3	690aa	R0934F.300k_Assembly_Contig_89_1
4	690aa	R0932E.300k_Assembly_Contig_66_1
5	690aa	Primepii.300k_Assembly_Contig_59_1
>Cluster 12
0	512aa	Anapurna.300k_Assembly_Contig_8_3
1	903aa	Chinese-spring_Assembly_Contig_11:F:487-3195
2	903aa	RFL13.R0934F.300k_Assembly_Contig_18:F:506-3214	RFL13
3	873aa	chr1B:F:57130046-57132664
4	900aa	Fielder_Contig_38:R:3208-509
5	903aa	R0934F.300k_Assembly_Contig_18_2
6	903aa	R0932E.300k_Assembly_Contig_8_2
7	903aa	R197.300k_Assembly_Contig_25_2
8	512aa	R0946E_Contig_15:F:1594-3129
9	903aa	Primepii.300k_Assembly_Contig_8_2
>Cluster 13
0	900aa	Anapurna.300k_Assembly_Contig_13_1
1	900aa	Chinese-spring_Assembly_Contig_18:R:3208-509
2	900aa	RFL14.R0934F.300k_Assembly_Contig_10:F:968-3667	RFL14
3	695aa	chr1B:F:57016242-57018326
4	900aa	Fielder_Contig_22:F:479-3178
5	900aa	R0934F.300k_Assembly_Contig_10_1
6	900aa	R0932E.300k_Assembly_Contig_24_1
7	900aa	R197.300k_Assembly_Contig_23_1
8	900aa	R0946E_Contig_14:R:3182-483
9	900aa	Primepii.300k_Assembly_Contig_11_1
>Cluster 14
0	899aa	Anapurna.300k_Assembly_Contig_28_1
1	899aa	Chinese-spring_Assembly_Contig_27:R:3416-720
2	592aa	RFL15.Triticum-timopheevii.300k_Assembly_Contig_11:F:1607-3382	RFL15
3	695aa	chr1A:F:36635890-36637974
4	899aa	Fielder_Contig_5:F:452-3148
5	137aa	Fielder_Contig_1458:R:416-6
6	899aa	R0934F.300k_Assembly_Contig_20_1
7	899aa	R0932E.300k_Assembly_Contig_38_1
8	899aa	R197.300k_Assembly_Contig_29_1
9	592aa	Triticum-timopheevii.300k_Assembly_Contig_11_2
10	899aa	R0946E_Contig_5:F:494-3190
11	899aa	Primepii.300k_Assembly_Contig_22_1
>Cluster 15
0	897aa	Anapurna.300k_Assembly_Contig_10_2
1	897aa	Chinese-spring_Assembly_Contig_30:R:3194-504
2	897aa	RFL16.Primepii.300k_Assembly_Contig_23:F:420-3110	RFL16
3	792aa	chr1B:F:70169866-70172241
4	897aa	Fielder_Contig_44:R:3133-443
5	897aa	R0934F.300k_Assembly_Contig_15_2
6	897aa	R0932E.300k_Assembly_Contig_18_2
7	897aa	R197.300k_Assembly_Contig_43_2
8	897aa	R0946E_Contig_10:R:3164-474
9	897aa	Primepii.300k_Assembly_Contig_23_2
>Cluster 16
0	897aa	RFL17.Triticum-timopheevii.300k_Assembly_Contig_7:F:337-3027	RFL17
1	133aa	RFL266.Triticum-timopheevii.300k_Assembly_Contig_17:F:2753-3151	RFL266
2	557aa	R0934F.300k_Assembly_Contig_51_1
3	557aa	R197.300k_Assembly_Contig_58_1
4	897aa	Triticum-timopheevii.300k_Assembly_Contig_7_1
5	240aa	Triticum-timopheevii.300k_Assembly_Contig_29_2
>Cluster 17
0	895aa	Anapurna.300k_Assembly_Contig_68_1
1	895aa	RFL19.Anapurna.300k_Assembly_Contig_68:F:62-2746	RFL19
>Cluster 18
0	895aa	Anapurna.300k_Assembly_Contig_6_2
1	760aa	Chinese-spring_Assembly_Contig_39:F:685-2964
2	391aa	RFL18.Triticum-timopheevii.300k_Assembly_Contig_16:F:2174-3346	RFL18
3	716aa	chr1A:F:49245482-49247629
4	760aa	Fielder_Contig_21:R:2801-522
5	895aa	R0934F.300k_Assembly_Contig_25_2
6	760aa	R0932E.300k_Assembly_Contig_21_2
7	895aa	R197.300k_Assembly_Contig_14_2
8	391aa	Triticum-timopheevii.300k_Assembly_Contig_16_3
9	760aa	R0946E_Contig_25:R:2799-520
10	760aa	Primepii.300k_Assembly_Contig_20_2
>Cluster 19
0	895aa	RFL20.Triticum-timopheevii.300k_Assembly_Contig_47:F:1-2685	RFL20
1	895aa	Triticum-timopheevii.300k_Assembly_Contig_47_1
>Cluster 20
0	888aa	Anapurna.300k_Assembly_Contig_16_1
1	616aa	Chinese-spring_Assembly_Contig_16:F:920-2767
2	300aa	Chinese-spring_Assembly_Contig_16:F:126-1025
3	300aa	RFL21.300k_Assembly_Contig_23:R:3155-2256	RFL21
4	616aa	RFL21.300k_Assembly_Contig_23:R:2361-514	RFL21
5	571aa	chr1D:F:50109330-50111042
6	300aa	Fielder_Contig_33:R:3237-2338
7	616aa	Fielder_Contig_33:R:2443-596
8	300aa	R0934F.300k_Assembly_Contig_28_2
9	616aa	R0934F.300k_Assembly_Contig_28_3
10	888aa	R0932E.300k_Assembly_Contig_58_1
11	888aa	R197.300k_Assembly_Contig_18_1
12	300aa	R0946E_Contig_104:R:3005-2106
13	616aa	R0946E_Contig_104:R:2211-364
14	849aa	R0946E_Contig_165:F:3-2549
15	300aa	Primepii.300k_Assembly_Contig_42_2
16	616aa	Primepii.300k_Assembly_Contig_42_3
>Cluster 21
0	156aa	Chinese-spring_Assembly_Contig_748:R:690-223
1	594aa	Chinese-spring_Assembly_Contig_118:F:104-1885
2	418aa	RFL12.300k_Assembly_Contig_115:R:1764-511	RFL12
3	874aa	RFL22.R0934F.300k_Assembly_Contig_61:R:3127-506	RFL22
4	569aa	chr2B:R:753808041-753806335
5	418aa	Fielder_Contig_45:F:1024-2277
6	874aa	R0934F.300k_Assembly_Contig_61_1
7	418aa	R0932E.300k_Assembly_Contig_120_2
8	418aa	R197.300k_Assembly_Contig_119_1
9	418aa	R0946E_Contig_114:F:1043-2296
10	881aa	Primepii.300k_Assembly_Contig_63_1
>Cluster 22
0	877aa	Anapurna.300k_Assembly_Contig_42_1
1	359aa	Chinese-spring_Assembly_Contig_8:R:2894-1818
2	375aa	Chinese-spring_Assembly_Contig_8:R:1814-690
3	375aa	RFL23.R0934F.300k_Assembly_Contig_46:F:2301-3425	RFL23
4	359aa	RFL23.R0934F.300k_Assembly_Contig_46:F:1221-2297	RFL23
5	374aa	chr1A:F:49356130-49357251
6	337aa	chr1A:F:49355113-49356123
7	877aa	Fielder_Contig_58:R:3138-508
8	359aa	R0934F.300k_Assembly_Contig_46_1
9	375aa	R0934F.300k_Assembly_Contig_46_2
10	877aa	R0932E.300k_Assembly_Contig_40_1
11	375aa	R197.300k_Assembly_Contig_15_3
12	359aa	R197.300k_Assembly_Contig_15_2
13	877aa	R0946E_Contig_30:R:3086-456
14	877aa	Primepii.300k_Assembly_Contig_14_2
>Cluster 23
0	875aa	Anapurna.300k_Assembly_Contig_17_1
1	876aa	Chinese-spring_Assembly_Contig_12:F:430-3057
2	875aa	RFL24.Anapurna.300k_Assembly_Contig_17:F:440-3064	RFL24
3	813aa	chr1D:F:50059244-50061682
4	876aa	Fielder_Contig_11:F:442-3069
5	876aa	R0934F.300k_Assembly_Contig_22_1
6	875aa	R0932E.300k_Assembly_Contig_44_1
7	875aa	R197.300k_Assembly_Contig_30_1
8	876aa	R0946E_Contig_11:F:379-3006
9	876aa	Primepii.300k_Assembly_Contig_46_1
>Cluster 24
0	826aa	Chinese-spring_Assembly_Contig_108:R:2790-313
1	875aa	RFL25.300k_Assembly_Contig_109:R:3201-577	RFL25
2	703aa	chr2A:F:748204020-748206128
3	823aa	R197.300k_Assembly_Contig_92_2
4	826aa	R0946E_Contig_219:R:2540-63
>Cluster 25
0	862aa	RFL27.Triticum-timopheevii.300k_Assembly_Contig_63:F:507-3092	RFL27
1	862aa	Triticum-timopheevii.300k_Assembly_Contig_63_3
>Cluster 26
0	857aa	Chinese-spring_Assembly_Contig_69:R:3070-500	RFL29b
1	828aa	RFL29.Primepii.300k_Assembly_Contig_67:R:3212-729	RFL29a
2	790aa	chr1B:R:18118649-18116280	RFL29b
3	295aa	Fielder_Contig_75:R:3393-2509	RFL29c
4	536aa	Fielder_Contig_75:R:2528-921	RFL29c
5	828aa	R0934F.300k_Assembly_Contig_78_1	RFL29a
6	853aa	R0946E_Contig_64:R:2998-440	RFL29a
7	828aa	Primepii.300k_Assembly_Contig_67_1	RFL29a
>Cluster 27
0	323aa	Anapurna.300k_Assembly_Contig_2_3
1	479aa	Anapurna.300k_Assembly_Contig_2_2
2	323aa	Chinese-spring_Assembly_Contig_4:F:2147-3115
3	479aa	Chinese-spring_Assembly_Contig_4:F:805-2241
4	479aa	RFL28.Anapurna.300k_Assembly_Contig_2:F:571-2007	RFL28
5	323aa	RFL28.Anapurna.300k_Assembly_Contig_2:F:1913-2881	RFL28
6	298aa	chr1D:R:38258147-38257254
7	406aa	chr1D:R:38259345-38258128
8	857aa	Fielder_Contig_2:R:5401-2831
9	857aa	R0934F.300k_Assembly_Contig_17_1
10	479aa	R0932E.300k_Assembly_Contig_23_2
11	323aa	R0932E.300k_Assembly_Contig_23_3
12	479aa	R197.300k_Assembly_Contig_10_2
13	323aa	R197.300k_Assembly_Contig_10_3
14	479aa	R0946E_Contig_238:F:262-1698
15	857aa	R0946E_Contig_4:R:5470-2900
16	217aa	R0946E_Contig_238:F:1604-2254
17	857aa	Primepii.300k_Assembly_Contig_13_1
>Cluster 28
0	651aa	Chinese-spring_Assembly_Contig_78:F:3-1955
1	680aa	RFL30.R0932E.300k_Assembly_Contig_110:F:160-2199	RFL30
2	856aa	R0934F.300k_Assembly_Contig_64_1
3	680aa	R0932E.300k_Assembly_Contig_110_1
4	680aa	R0946E_Contig_83:F:245-2284
5	667aa	Primepii.300k_Assembly_Contig_91_1
>Cluster 29
0	855aa	RFL31.Triticum-timopheevii.300k_Assembly_Contig_14:F:689-3253	RFL31
1	855aa	Triticum-timopheevii.300k_Assembly_Contig_14_1
>Cluster 30
0	838aa	Anapurna.300k_Assembly_Contig_31_2
1	838aa	Chinese-spring_Assembly_Contig_23:R:3072-559
2	838aa	RFL32.R0932E.300k_Assembly_Contig_29:F:244-2757	RFL32
3	825aa	chr1A:F:49293371-49295845
4	838aa	Fielder_Contig_15:F:218-2731
5	838aa	R0934F.300k_Assembly_Contig_31_2
6	838aa	R0932E.300k_Assembly_Contig_29_2
7	838aa	R197.300k_Assembly_Contig_7_2
8	838aa	Triticum-timopheevii.300k_Assembly_Contig_6_2
9	838aa	R0946E_Contig_35:R:3076-563
10	852aa	Primepii.300k_Assembly_Contig_6_2
>Cluster 31
0	737aa	RFL34.R0932E.300k_Assembly_Contig_2:R:2288-78	RFL34
1	737aa	R0932E.300k_Assembly_Contig_2_4
2	851aa	R0932E.300k_Assembly_Contig_5_1
>Cluster 32
0	850aa	RFL35.Triticum-timopheevii.300k_Assembly_Contig_21:F:410-2959	RFL35
1	850aa	Triticum-timopheevii.300k_Assembly_Contig_21_2
>Cluster 33
0	849aa	RFL36.Triticum-timopheevii.300k_Assembly_Contig_20:F:475-3021	RFL36
1	849aa	Triticum-timopheevii.300k_Assembly_Contig_20_2
>Cluster 34
0	849aa	Fielder_Contig_76:F:366-2912
>Cluster 35
0	847aa	Anapurna.300k_Assembly_Contig_37_2
1	847aa	Chinese-spring_Assembly_Contig_28:F:377-2917
2	847aa	RFL37.R0932E.300k_Assembly_Contig_12:F:225-2765	RFL37
3	814aa	chr1B:R:56620540-56618099
4	468aa	Fielder_Contig_27:R:1882-479
5	378aa	Fielder_Contig_27:R:3019-1886
6	847aa	R0934F.300k_Assembly_Contig_37_2
7	847aa	R0932E.300k_Assembly_Contig_12_2
8	847aa	R197.300k_Assembly_Contig_20_2
9	468aa	R0946E_Contig_21:F:1434-2837
10	378aa	R0946E_Contig_21:F:297-1430
11	847aa	Primepii.300k_Assembly_Contig_10_2
>Cluster 36
0	843aa	Anapurna.300k_Assembly_Contig_5_2
1	162aa	Chinese-spring_Assembly_Contig_543:F:2-487
2	847aa	Chinese-spring_Assembly_Contig_29:F:415-2955
3	835aa	RFL33.Primepii.300k_Assembly_Contig_21:R:3271-767	RFL33
4	836aa	chr6A:F:547815084-547817591
5	847aa	Fielder_Contig_53:R:3168-628
6	847aa	R0934F.300k_Assembly_Contig_104_1
7	847aa	R0932E.300k_Assembly_Contig_19_1
8	835aa	R197.300k_Assembly_Contig_6_3
9	778aa	Triticum-timopheevii.300k_Assembly_Contig_8_1
10	847aa	R0946E_Contig_18:R:3047-507
11	835aa	Primepii.300k_Assembly_Contig_21_2
>Cluster 37
0	845aa	RFL38.Triticum-timopheevii.300k_Assembly_Contig_43:F:677-3211	RFL38
1	845aa	Triticum-timopheevii.300k_Assembly_Contig_43_2
>Cluster 38
0	822aa	Anapurna.300k_Assembly_Contig_43_1
1	443aa	Anapurna.300k_Assembly_Contig_29_2
2	443aa	Chinese-spring_Assembly_Contig_64:R:1820-492
3	822aa	Chinese-spring_Assembly_Contig_26:F:460-2925
4	443aa	RFL39.R0934F.300k_Assembly_Contig_26:R:1849-521	RFL39
5	439aa	chr1A:R:57404820-57403504
6	664aa	chr1D:R:58628316-58626325
7	443aa	Fielder_Contig_62:R:1815-487
8	822aa	Fielder_Contig_35:F:530-2995
9	822aa	R0934F.300k_Assembly_Contig_27_1
10	443aa	R0934F.300k_Assembly_Contig_26_2
11	844aa	R0932E.300k_Assembly_Contig_22_1
12	443aa	R0932E.300k_Assembly_Contig_53_2
13	822aa	R197.300k_Assembly_Contig_27_1
14	443aa	R197.300k_Assembly_Contig_36_2
15	443aa	Triticum-timopheevii.300k_Assembly_Contig_25_2
16	584aa	R0946E_Contig_236:F:845-2596
17	822aa	R0946E_Contig_49:F:473-2938
18	443aa	R0946E_Contig_27:F:1883-3211
19	822aa	Primepii.300k_Assembly_Contig_30_1
20	443aa	Primepii.300k_Assembly_Contig_40_2
>Cluster 39
0	843aa	Anapurna.300k_Assembly_Contig_39_2
1	843aa	Chinese-spring_Assembly_Contig_56:F:525-3053
2	843aa	RFL41.R0934F.300k_Assembly_Contig_24:F:437-2965	RFL41
3	825aa	chr1D:F:37423792-37426266
4	843aa	Fielder_Contig_14:R:2998-470
5	843aa	R0934F.300k_Assembly_Contig_24_2
6	843aa	R0932E.300k_Assembly_Contig_56_2
7	843aa	R197.300k_Assembly_Contig_40_2
8	843aa	R0946E_Contig_24:F:439-2967
9	843aa	Primepii.300k_Assembly_Contig_47_2
>Cluster 40
0	839aa	Anapurna.300k_Assembly_Contig_20_1
1	839aa	Chinese-spring_Assembly_Contig_20:F:340-2856
2	843aa	RFL40.Triticum-timopheevii.300k_Assembly_Contig_5:F:358-2886	RFL40
3	820aa	chr6B:F:601865834-601868293
4	156aa	Fielder_Contig_228:R:1993-1526
5	839aa	Fielder_Contig_24:R:3181-665
6	839aa	R0934F.300k_Assembly_Contig_12_1
7	839aa	R0932E.300k_Assembly_Contig_7_1
8	839aa	R197.300k_Assembly_Contig_32_1
9	843aa	Triticum-timopheevii.300k_Assembly_Contig_5_1
10	839aa	R0946E_Contig_16:R:3050-534
11	839aa	Primepii.300k_Assembly_Contig_18_1
>Cluster 41
0	843aa	RFL42.Triticum-timopheevii.300k_Assembly_Contig_10:F:284-2812	RFL42
1	843aa	Triticum-timopheevii.300k_Assembly_Contig_10_3
>Cluster 42
0	842aa	Anapurna.300k_Assembly_Contig_23_1
1	842aa	Chinese-spring_Assembly_Contig_15:F:262-2787
2	842aa	RFL43.Triticum-timopheevii.300k_Assembly_Contig_12:F:406-2931	RFL43
3	814aa	chr1B:F:70333799-70336240
4	842aa	Fielder_Contig_26:F:436-2961
5	842aa	R0934F.300k_Assembly_Contig_8_1
6	842aa	R0932E.300k_Assembly_Contig_13_1
7	842aa	R197.300k_Assembly_Contig_22_1
8	842aa	Triticum-timopheevii.300k_Assembly_Contig_12_2
9	842aa	R0946E_Contig_12:R:2982-457
10	842aa	Primepii.300k_Assembly_Contig_31_1
>Cluster 43
0	842aa	Fielder_Contig_34:F:607-3132
1	145aa	R0946E_Contig_107:F:2041-2475
>Cluster 44
0	841aa	Anapurna.300k_Assembly_Contig_33_1
1	209aa	Chinese-spring_Assembly_Contig_295:R:817-191
2	841aa	Chinese-spring_Assembly_Contig_48:F:194-2716
3	841aa	RFL44.Primepii.300k_Assembly_Contig_7:F:336-2858	RFL44
4	812aa	chr1A:R:36188335-36185900
5	841aa	Fielder_Contig_47:R:2995-473
6	841aa	R0932E.300k_Assembly_Contig_32_1
7	841aa	R0946E_Contig_42:F:362-2884
8	841aa	Primepii.300k_Assembly_Contig_7_1
>Cluster 45
0	841aa	RFL45.300k_Assembly_Contig_72:F:587-3109	RFL45
1	252aa	Fielder_Contig_573:F:148-903
2	841aa	Fielder_Contig_89:R:3035-513
3	841aa	R0932E.300k_Assembly_Contig_73_2
4	841aa	R197.300k_Assembly_Contig_70_2
5	841aa	R0946E_Contig_78:F:624-3146
>Cluster 46
0	841aa	RFL46.300k_Assembly_Contig_35:F:356-2878	RFL46
>Cluster 47
0	840aa	Fielder_Contig_73:R:3218-699
>Cluster 48
0	839aa	Anapurna.300k_Assembly_Contig_85_2
1	839aa	Chinese-spring_Assembly_Contig_90:R:3043-527
2	839aa	RFL47.R0932E.300k_Assembly_Contig_71:F:973-3489	RFL47
3	772aa	chr2D:R:617909795-617907480
4	839aa	R0934F.300k_Assembly_Contig_57_2
5	839aa	R0932E.300k_Assembly_Contig_71_2
6	839aa	R197.300k_Assembly_Contig_62_2
7	839aa	R0946E_Contig_66:R:2994-478
8	839aa	Primepii.300k_Assembly_Contig_86_3
>Cluster 49
0	839aa	Anapurna.300k_Assembly_Contig_74_1
1	830aa	Chinese-spring_Assembly_Contig_70:R:3008-519
2	839aa	RFL48.Anapurna.300k_Assembly_Contig_74:F:135-2651	RFL48
3	772aa	chr2D:F:617538824-617541139
4	820aa	R0934F.300k_Assembly_Contig_71_1
5	830aa	R0932E.300k_Assembly_Contig_72_1
6	830aa	R197.300k_Assembly_Contig_57_1
7	830aa	R0946E_Contig_71:R:2925-436
8	830aa	Primepii.300k_Assembly_Contig_51_1
>Cluster 50
0	261aa	Chinese-spring_Assembly_Contig_907:R:947-165
1	839aa	RFL49.Triticum-timopheevii.300k_Assembly_Contig_37:F:308-2824	RFL49
2	839aa	R197.300k_Assembly_Contig_83_1
3	519aa	R197.300k_Assembly_Contig_95_2
4	839aa	Triticum-timopheevii.300k_Assembly_Contig_37_1
5	807aa	Triticum-timopheevii.300k_Assembly_Contig_38_1
>Cluster 51
0	836aa	Anapurna.300k_Assembly_Contig_24_2
1	836aa	Chinese-spring_Assembly_Contig_46:R:2863-356
2	836aa	RFL50.Anapurna.300k_Assembly_Contig_24:F:419-2926	RFL50
3	823aa	chr1D:F:49956256-49958724
4	235aa	Fielder_Contig_389:R:1471-767
5	256aa	Fielder_Contig_995:F:76-843
6	836aa	Fielder_Contig_28:F:277-2784
7	836aa	R0934F.300k_Assembly_Contig_39_2
8	836aa	R0932E.300k_Assembly_Contig_25_2
9	836aa	R197.300k_Assembly_Contig_21_2
10	836aa	R0946E_Contig_61:R:2858-351
11	836aa	Primepii.300k_Assembly_Contig_24_2
>Cluster 52
0	496aa	Anapurna.300k_Assembly_Contig_106_1
1	835aa	Anapurna.300k_Assembly_Contig_35_2
2	433aa	Anapurna.300k_Assembly_Contig_109_1
3	606aa	Chinese-spring_Assembly_Contig_14:R:2332-515
4	835aa	Chinese-spring_Assembly_Contig_9:R:2987-483
5	606aa	RFL51.R0934F.300k_Assembly_Contig_5:F:2476-4293	RFL51
6	570aa	chr1D:R:38559581-38557872
7	819aa	chr1A:R:37505361-37502905
8	606aa	Fielder_Contig_4:F:1330-3147
9	835aa	Fielder_Contig_9:R:3230-726
10	835aa	R0934F.300k_Assembly_Contig_55_2
11	606aa	R0934F.300k_Assembly_Contig_5_4
12	835aa	R0932E.300k_Assembly_Contig_6_2
13	606aa	R0932E.300k_Assembly_Contig_55_1
14	835aa	R197.300k_Assembly_Contig_46_2
15	606aa	R197.300k_Assembly_Contig_5_3
16	835aa	Triticum-timopheevii.300k_Assembly_Contig_4_2
17	606aa	R0946E_Contig_29:R:2293-476
18	835aa	R0946E_Contig_20:F:697-3201
19	835aa	Primepii.300k_Assembly_Contig_19_2
20	606aa	Primepii.300k_Assembly_Contig_17_3
>Cluster 53
0	835aa	Anapurna.300k_Assembly_Contig_22_1
1	835aa	Chinese-spring_Assembly_Contig_43:R:3226-722
2	835aa	RFL52.Anapurna.300k_Assembly_Contig_22:F:571-3075	RFL52
3	822aa	chr1A:R:36174854-36172389
4	835aa	Fielder_Contig_25:R:3127-623
5	112aa	Fielder_Contig_744:F:1223-1558
6	165aa	Fielder_Contig_516:F:333-827
7	293aa	R0934F.300k_Assembly_Contig_49_2
8	524aa	R0934F.300k_Assembly_Contig_49_1
9	835aa	R0932E.300k_Assembly_Contig_45_1
10	524aa	R197.300k_Assembly_Contig_37_1
11	293aa	R197.300k_Assembly_Contig_37_2
12	410aa	Triticum-timopheevii.300k_Assembly_Contig_29_1
13	835aa	R0946E_Contig_13:F:674-3178
14	835aa	Primepii.300k_Assembly_Contig_49_1
>Cluster 54
0	417aa	Anapurna.300k_Assembly_Contig_72_2
1	417aa	RFL53.Anapurna.300k_Assembly_Contig_72:F:4403-5653	RFL53
2	835aa	R0934F.300k_Assembly_Contig_75_2
3	835aa	R0932E.300k_Assembly_Contig_64_2
4	835aa	R0946E_Contig_76:F:350-2854
5	835aa	Primepii.300k_Assembly_Contig_57_2
>Cluster 55
0	675aa	Anapurna.300k_Assembly_Contig_41_1
1	338aa	Chinese-spring_Assembly_Contig_329:F:1-1014
2	834aa	Chinese-spring_Assembly_Contig_50:F:321-2822
3	675aa	RFL55.Anapurna.300k_Assembly_Contig_41:F:896-2920	RFL55
4	192aa	RFL55.Anapurna.300k_Assembly_Contig_41:F:418-993	RFL55
5	812aa	chr1D:F:49973250-49975685
6	834aa	Fielder_Contig_57:F:368-2869
7	834aa	R0934F.300k_Assembly_Contig_54_1
8	675aa	R0932E.300k_Assembly_Contig_54_1
9	675aa	R197.300k_Assembly_Contig_39_1
10	675aa	R0946E_Contig_207:R:2500-476
11	834aa	R0946E_Contig_73:R:3020-519
12	192aa	R0946E_Contig_207:R:2978-2403
13	834aa	Primepii.300k_Assembly_Contig_44_1
>Cluster 56
0	833aa	RFL56.Triticum-timopheevii.300k_Assembly_Contig_39:F:380-2878	RFL56
1	646aa	R0932E.300k_Assembly_Contig_74_1
2	804aa	R197.300k_Assembly_Contig_86_1
3	833aa	Triticum-timopheevii.300k_Assembly_Contig_39_1
>Cluster 57
0	820aa	RFL67.Primepii.300k_Assembly_Contig_2:F:424-2883	RFL67
1	145aa	RFL105.Primepii.300k_Assembly_Contig_85:R:1588-1154	RFL105
2	472aa	R0934F.300k_Assembly_Contig_111_1	RFL67f
3	339aa	R0934F.300k_Assembly_Contig_111_2	RFL67f
4	820aa	R0934F.300k_Assembly_Contig_4_1	RFL67
5	339aa	R0946E_Contig_9:F:1808-2824	RFL67f
6	483aa	R0946E_Contig_9:F:388-1836	RFL67f
7	830aa	R0946E_Contig_94:R:2490-1	RFL67
8	489aa	Primepii.300k_Assembly_Contig_80_1	RFL67f
9	339aa	Primepii.300k_Assembly_Contig_80_2	RFL67f
10	820aa	Primepii.300k_Assembly_Contig_2_1	RFL67
>Cluster 58
0	829aa	Anapurna.300k_Assembly_Contig_12_1
1	829aa	Chinese-spring_Assembly_Contig_35:F:454-2940
2	829aa	RFL58.Anapurna.300k_Assembly_Contig_12:F:433-2919	RFL58
3	784aa	chr1B:F:18867715-18870066
4	829aa	Fielder_Contig_32:F:480-2966
5	267aa	Fielder_Contig_346:F:3-803
>Cluster 59
0	813aa	RFL59.R197.300k_Assembly_Contig_115:F:446-2884	RFL59
1	820aa	R0932E.300k_Assembly_Contig_48_1
2	829aa	R0932E.300k_Assembly_Contig_161_1
3	813aa	R197.300k_Assembly_Contig_115_1
4	813aa	Triticum-timopheevii.300k_Assembly_Contig_60_1
>Cluster 60
0	826aa	Chinese-spring_Assembly_Contig_75:F:430-2907
1	828aa	RFL60.R0934F.300k_Assembly_Contig_73:R:3214-731	RFL60
2	790aa	chr1B:R:17896564-17894195
3	809aa	Fielder_Contig_65:F:387-2813
4	828aa	R0934F.300k_Assembly_Contig_73_2
5	287aa	R197.300k_Assembly_Contig_95_1
6	827aa	R0946E_Contig_75:F:458-2938
7	828aa	Primepii.300k_Assembly_Contig_94_1
>Cluster 61
0	826aa	RFL61.Triticum-timopheevii.300k_Assembly_Contig_48:F:2-2479	RFL61
1	826aa	Triticum-timopheevii.300k_Assembly_Contig_48_1
>Cluster 62
0	734aa	Anapurna.300k_Assembly_Contig_4_1
1	734aa	Chinese-spring_Assembly_Contig_42:R:2969-768
2	734aa	RFL112.Anapurna.300k_Assembly_Contig_4:F:398-2599	RFL112
3	825aa	RFL62.R0934F.300k_Assembly_Contig_138:R:3175-701	RFL62
4	733aa	chr6D:F:401293744-401295942
5	734aa	Fielder_Contig_39:F:451-2652
6	734aa	R0934F.300k_Assembly_Contig_6_1
7	825aa	R0934F.300k_Assembly_Contig_138_1
8	734aa	R0932E.300k_Assembly_Contig_20_1
9	734aa	R197.300k_Assembly_Contig_17_1
10	734aa	R0946E_Contig_43:R:2960-759
11	734aa	Primepii.300k_Assembly_Contig_12_1
>Cluster 63
0	825aa	RFL63.Triticum-timopheevii.300k_Assembly_Contig_34:F:376-2850	RFL63
1	573aa	R197.300k_Assembly_Contig_84_2
2	262aa	R197.300k_Assembly_Contig_84_1
3	825aa	Triticum-timopheevii.300k_Assembly_Contig_34_1
>Cluster 64
0	824aa	Chinese-spring_Assembly_Contig_120:F:99-2570
1	688aa	R0946E_Contig_40:R:2647-584
>Cluster 65
0	425aa	Anapurna.300k_Assembly_Contig_72_1
1	177aa	Chinese-spring_Assembly_Contig_171:F:471-1001
2	425aa	RFL53.Anapurna.300k_Assembly_Contig_72:F:2295-3569	RFL53
3	824aa	Fielder_Contig_63:F:437-2908
4	151aa	Fielder_Contig_511:R:943-491
5	275aa	Triticum-timopheevii.300k_Assembly_Contig_55_3
>Cluster 66
0	821aa	Anapurna.300k_Assembly_Contig_61_1
1	821aa	Chinese-spring_Assembly_Contig_61:R:3023-561
2	160aa	Chinese-spring_Assembly_Contig_1008:R:480-1
3	821aa	RFL64.R197.300k_Assembly_Contig_42:R:3014-552	RFL64
4	778aa	chr2D:F:617633812-617636145
5	249aa	Fielder_Contig_302:F:827-1573
6	821aa	R0934F.300k_Assembly_Contig_45_1
7	821aa	R0932E.300k_Assembly_Contig_59_1
8	821aa	R197.300k_Assembly_Contig_42_1
9	821aa	R0946E_Contig_62:F:437-2899
10	821aa	Primepii.300k_Assembly_Contig_50_1
>Cluster 67
0	821aa	RFL65.Triticum-timopheevii.300k_Assembly_Contig_42:F:363-2825	RFL65
1	821aa	Triticum-timopheevii.300k_Assembly_Contig_42_2
>Cluster 68
0	729aa	RFL66.Triticum-timopheevii.300k_Assembly_Contig_27:F:257-2443	RFL66
1	821aa	Triticum-timopheevii.300k_Assembly_Contig_80_1
2	729aa	Triticum-timopheevii.300k_Assembly_Contig_27_1
>Cluster 69
0	819aa	Fielder_Contig_97:R:2994-538
>Cluster 70
0	273aa	Anapurna.300k_Assembly_Contig_71_2
1	552aa	Anapurna.300k_Assembly_Contig_71_1
2	552aa	Chinese-spring_Assembly_Contig_55:F:317-1972
3	273aa	Chinese-spring_Assembly_Contig_55:F:1962-2780
4	273aa	RFL68.300k_Assembly_Contig_53:R:1348-530	RFL68
5	226aa	RFL68.300k_Assembly_Contig_53:R:2974-2297	RFL68
6	272aa	chr2A:F:748439039-748439854
7	507aa	chr2A:F:748437526-748439046
8	273aa	Fielder_Contig_64:R:1520-702
9	481aa	Fielder_Contig_64:R:2952-1510
10	552aa	R0934F.300k_Assembly_Contig_66_1
11	273aa	R0932E.300k_Assembly_Contig_68_3
12	408aa	R0932E.300k_Assembly_Contig_68_1
13	273aa	R197.300k_Assembly_Contig_19_3
14	226aa	R197.300k_Assembly_Contig_19_1
15	819aa	Triticum-timopheevii.300k_Assembly_Contig_33_1
16	133aa	R0946E_Contig_107:F:2462-2860
17	226aa	R0946E_Contig_224:R:1724-1047
18	408aa	R0946E_Contig_79:F:285-1508
19	273aa	R0946E_Contig_79:F:2120-2938
20	552aa	Primepii.300k_Assembly_Contig_37_1
>Cluster 71
0	818aa	RFL69.Triticum-timopheevii.300k_Assembly_Contig_45:F:47-2500	RFL69
1	818aa	Triticum-timopheevii.300k_Assembly_Contig_45_1
>Cluster 72
0	567aa	Anapurna.300k_Assembly_Contig_111_1
1	817aa	Anapurna.300k_Assembly_Contig_98_1
2	817aa	Chinese-spring_Assembly_Contig_67:F:262-2712
3	768aa	RFL70.R0932E.300k_Assembly_Contig_94:F:1177-3480	RFL70
4	771aa	chr2B:R:753931307-753928995
5	768aa	Fielder_Contig_51:F:1124-3427
6	817aa	R0934F.300k_Assembly_Contig_68_1
7	768aa	R0932E.300k_Assembly_Contig_94_1
8	768aa	R197.300k_Assembly_Contig_65_1
9	768aa	R0946E_Contig_53:R:2823-520
10	817aa	Primepii.300k_Assembly_Contig_55_1
>Cluster 73
0	815aa	RFL72.R0932E.300k_Assembly_Contig_98:F:307-2751	RFL72
1	815aa	R0932E.300k_Assembly_Contig_98_1
>Cluster 74
0	815aa	RFL71.R0932E.300k_Assembly_Contig_114:R:3015-571	RFL71
1	815aa	R0932E.300k_Assembly_Contig_114_1
>Cluster 75
0	424aa	Anapurna.300k_Assembly_Contig_38_1
1	153aa	Chinese-spring_Assembly_Contig_716:F:893-1351
2	226aa	Chinese-spring_Assembly_Contig_148:F:1411-2088
3	276aa	Chinese-spring_Assembly_Contig_162:F:1950-2777
4	813aa	Chinese-spring_Assembly_Contig_5:F:275-2713
5	424aa	RFL26.300k_Assembly_Contig_41:R:4421-3150	RFL26
6	226aa	RFL74.R0934F.300k_Assembly_Contig_150:F:1889-2566	RFL74
7	209aa	chr1B:R:58049376-58048750
8	321aa	chr1B:R:58088646-58087684
9	664aa	chr1B:R:58116320-58114329
10	424aa	Fielder_Contig_40:R:3115-1844
11	351aa	R0934F.300k_Assembly_Contig_36_2
12	226aa	R0934F.300k_Assembly_Contig_150_2
13	813aa	R0934F.300k_Assembly_Contig_126_1
14	217aa	R0932E.300k_Assembly_Contig_201_1
15	226aa	R0932E.300k_Assembly_Contig_92_1
16	803aa	R0932E.300k_Assembly_Contig_83_1
17	351aa	R0932E.300k_Assembly_Contig_185_1
18	813aa	R197.300k_Assembly_Contig_4_1
19	260aa	R197.300k_Assembly_Contig_194_1
20	226aa	R197.300k_Assembly_Contig_179_1
21	424aa	R0946E_Contig_23:F:468-1739
>Cluster 76
0	813aa	RFL73.R0932E.300k_Assembly_Contig_89:F:280-2718	RFL73
1	813aa	R0932E.300k_Assembly_Contig_89_2
2	813aa	R197.300k_Assembly_Contig_78_2
3	813aa	Triticum-timopheevii.300k_Assembly_Contig_31_2
>Cluster 77
0	813aa	RFL75.R0932E.300k_Assembly_Contig_88:F:456-2894	RFL75
1	813aa	R0932E.300k_Assembly_Contig_88_1
>Cluster 78
0	164aa	Chinese-spring_Assembly_Contig_818:R:494-3
1	791aa	Chinese-spring_Assembly_Contig_72:F:331-2703
2	116aa	Chinese-spring_Assembly_Contig_1328:R:570-223
3	812aa	RFL77.R0932E.300k_Assembly_Contig_214:R:2792-357	RFL77
4	784aa	chr1A:F:14577582-14579933
5	812aa	R0932E.300k_Assembly_Contig_214_2
6	791aa	R0946E_Contig_82:R:2847-475
>Cluster 79
0	809aa	RFL78.R0932E.300k_Assembly_Contig_112:F:482-2908	RFL78
1	152aa	Fielder_Contig_263:R:1523-1068
2	809aa	R0932E.300k_Assembly_Contig_112_1
>Cluster 80
0	415aa	Chinese-spring_Assembly_Contig_59:F:1839-3083
1	491aa	Chinese-spring_Assembly_Contig_59:F:388-1860
2	809aa	chr1D:F:13262376-13264802
3	491aa	Fielder_Contig_41:R:3347-1875
4	415aa	Fielder_Contig_41:R:1896-652
>Cluster 81
0	808aa	RFL82.R0932E.300k_Assembly_Contig_123:R:3341-918	RFL82
1	808aa	R0932E.300k_Assembly_Contig_123_2
2	290aa	Triticum-timopheevii.300k_Assembly_Contig_64_2
>Cluster 82
0	808aa	RFL79.R197.300k_Assembly_Contig_120:F:474-2897	RFL79
1	808aa	RFL79bis.Triticum-timopheevii.300k_Assembly_Contig_57:F:454-2877	RFL79bis
2	808aa	R0934F.300k_Assembly_Contig_80_1
3	808aa	R0932E.300k_Assembly_Contig_103_1
4	808aa	R197.300k_Assembly_Contig_120_1
5	808aa	Triticum-timopheevii.300k_Assembly_Contig_57_1
>Cluster 83
0	808aa	RFL81.R0932E.300k_Assembly_Contig_4:F:245-2668	RFL81
1	808aa	R0932E.300k_Assembly_Contig_4_1
2	341aa	R0932E.300k_Assembly_Contig_199_1
>Cluster 84
0	808aa	RFL80.R197.300k_Assembly_Contig_59:R:2895-472	RFL80
1	808aa	R197.300k_Assembly_Contig_59_1
>Cluster 85
0	807aa	Anapurna.300k_Assembly_Contig_62_1
1	807aa	Chinese-spring_Assembly_Contig_71:F:360-2780
2	807aa	RFL83.Primepii.300k_Assembly_Contig_52:F:365-2785	RFL83
3	783aa	chr1B:R:94233276-94230928
4	201aa	Fielder_Contig_285:R:1385-783
5	807aa	Fielder_Contig_59:F:359-2779
6	224aa	Fielder_Contig_849:F:3-674
7	807aa	R0934F.300k_Assembly_Contig_43_1
8	807aa	R0932E.300k_Assembly_Contig_46_1
9	807aa	R197.300k_Assembly_Contig_54_1
10	807aa	R0946E_Contig_46:R:2967-547
11	807aa	Primepii.300k_Assembly_Contig_52_1
>Cluster 86
0	807aa	RFL85.Triticum-timopheevii.300k_Assembly_Contig_36:R:2896-476	RFL85
1	488aa	R197.300k_Assembly_Contig_80_2
2	326aa	R197.300k_Assembly_Contig_80_3
3	807aa	Triticum-timopheevii.300k_Assembly_Contig_36_3
>Cluster 87
0	807aa	RFL84.R0932E.300k_Assembly_Contig_116:F:1-2421	RFL84
1	807aa	R0932E.300k_Assembly_Contig_116_1
>Cluster 88
0	805aa	Chinese-spring_Assembly_Contig_34:R:2922-508
1	200aa	Chinese-spring_Assembly_Contig_584:F:163-762
2	187aa	RFL136.Anapurna.300k_Assembly_Contig_52:R:1053-493	RFL136
3	794aa	chr1D:F:13252259-13254640
4	805aa	Fielder_Contig_31:R:2995-581
5	187aa	R0946E_Contig_60:F:2276-2836
>Cluster 89
0	804aa	RFL87.300k_Assembly_Contig_73:F:407-2818	RFL87
1	197aa	RFL181.Primepii.300k_Assembly_Contig_104:F:1539-2129	RFL181
2	804aa	Fielder_Contig_50:F:487-2898
>Cluster 90
0	802aa	Anapurna.300k_Assembly_Contig_77_1
1	402aa	Chinese-spring_Assembly_Contig_141:F:2315-3520	RFL252
2	800aa	Chinese-spring_Assembly_Contig_100:F:300-2699
3	531aa	RFL54.R0932E.300k_Assembly_Contig_209:F:138-1730	RFL54
4	801aa	RFL89.R0934F.300k_Assembly_Contig_99:R:3055-653	RFL89
5	402aa	RFL252.R0934F.300k_Assembly_Contig_169:F:586-1791	RFL252
6	783aa	chr1B:F:18683381-18685729	RFL89
7	802aa	Fielder_Contig_96:R:2914-509
8	402aa	R0934F.300k_Assembly_Contig_169_1	RFL252
9	801aa	R0934F.300k_Assembly_Contig_99_1	RFL89
10	531aa	R0932E.300k_Assembly_Contig_209_1
11	801aa	R0946E_Contig_58:F:153-2555	RFL89
12	402aa	R0946E_Contig_163:F:721-1926	RFL252
13	801aa	Primepii.300k_Assembly_Contig_83_1	RFL89
14	362aa	Primepii.300k_Assembly_Contig_183_1	RFL252
>Cluster 91
0	800aa	Anapurna.300k_Assembly_Contig_51_1
1	800aa	RFL90.Primepii.300k_Assembly_Contig_82:R:3092-693	RFL90
2	800aa	R0934F.300k_Assembly_Contig_63_1
3	800aa	R0932E.300k_Assembly_Contig_90_1
4	800aa	R197.300k_Assembly_Contig_66_2
5	800aa	R0946E_Contig_77:F:550-2949
6	800aa	Primepii.300k_Assembly_Contig_82_2
>Cluster 92
0	800aa	Chinese-spring_Assembly_Contig_33:R:2855-456
1	792aa	chr1D:R:12551980-12549605
2	677aa	Fielder_Contig_79:R:2504-474
3	800aa	R0946E_Contig_186:R:2884-485
>Cluster 93
0	799aa	Anapurna.300k_Assembly_Contig_50_2
1	799aa	Chinese-spring_Assembly_Contig_37:R:2866-470
2	799aa	RFL92.Anapurna.300k_Assembly_Contig_50:F:2073-4469	RFL92
3	771aa	chr2A:F:746620385-746622697
4	799aa	Fielder_Contig_42:R:2849-453
5	799aa	R0934F.300k_Assembly_Contig_48_2
6	799aa	R0932E.300k_Assembly_Contig_43_2
7	799aa	R197.300k_Assembly_Contig_47_2
8	362aa	Triticum-timopheevii.300k_Assembly_Contig_30_2
9	361aa	Triticum-timopheevii.300k_Assembly_Contig_30_3
10	799aa	R0946E_Contig_51:R:3063-667
11	799aa	Primepii.300k_Assembly_Contig_53_2
>Cluster 94
0	322aa	Anapurna.300k_Assembly_Contig_90_2
1	322aa	Chinese-spring_Assembly_Contig_105:R:2323-1358
2	322aa	RFL246.R0932E.300k_Assembly_Contig_125:F:498-1463	RFL246
3	321aa	chr1B:R:539933668-539932706
4	799aa	Fielder_Contig_66:R:3057-661
5	322aa	R0934F.300k_Assembly_Contig_96_1
6	322aa	R0932E.300k_Assembly_Contig_125_1
7	322aa	R197.300k_Assembly_Contig_125_1
8	322aa	R0946E_Contig_97:F:405-1370
9	322aa	Primepii.300k_Assembly_Contig_116_1
>Cluster 95
0	797aa	RFL93.R0932E.300k_Assembly_Contig_113:F:319-2709	RFL93
1	797aa	R0932E.300k_Assembly_Contig_113_1
2	775aa	R197.300k_Assembly_Contig_117_1
>Cluster 96
0	797aa	Fielder_Contig_78:R:2897-507
>Cluster 97
0	437aa	Anapurna.300k_Assembly_Contig_38_2
1	795aa	Chinese-spring_Assembly_Contig_31:F:165-2549
2	230aa	Chinese-spring_Assembly_Contig_791:R:845-156
3	437aa	RFL26.300k_Assembly_Contig_41:R:3154-1844	RFL26
4	795aa	RFL94.R0934F.300k_Assembly_Contig_32:F:343-2727	RFL94
5	780aa	chr1B:R:57791688-57789349
6	437aa	Fielder_Contig_40:R:1848-538
7	795aa	R0934F.300k_Assembly_Contig_32_1
8	795aa	R0932E.300k_Assembly_Contig_17_1
9	795aa	R197.300k_Assembly_Contig_24_1
10	437aa	R0946E_Contig_23:F:1735-3045
11	437aa	Primepii.300k_Assembly_Contig_41_2
>Cluster 98
0	793aa	RFL95.Triticum-timopheevii.300k_Assembly_Contig_51:F:282-2660	RFL95
1	793aa	Triticum-timopheevii.300k_Assembly_Contig_51_1
>Cluster 99
0	787aa	RFL96.Primepii.300k_Assembly_Contig_72:F:225-2585	RFL96
1	787aa	Primepii.300k_Assembly_Contig_72_1
>Cluster 100
0	770aa	Anapurna.300k_Assembly_Contig_19_1
1	375aa	Anapurna.300k_Assembly_Contig_92_2
2	238aa	Chinese-spring_Assembly_Contig_601:F:2-715
3	786aa	Chinese-spring_Assembly_Contig_68:F:652-3009
4	375aa	Chinese-spring_Assembly_Contig_76:R:1794-670
5	770aa	RFL97.Anapurna.300k_Assembly_Contig_19:F:566-2875	RFL97
6	363aa	chr1B:R:19062117-19061029	RFL97f
7	759aa	chr1B:R:19076117-19073841	RFL97
8	770aa	Fielder_Contig_54:R:2994-685	RFL97
9	375aa	Fielder_Contig_87:F:1508-2632
>Cluster 101
0	783aa	Fielder_Contig_46:F:577-2925
>Cluster 102
0	180aa	RFL127.Anapurna.300k_Assembly_Contig_73:F:307-846	RFL127
1	781aa	RFL98.Primepii.300k_Assembly_Contig_70:F:532-2874	RFL98
2	781aa	Fielder_Contig_71:F:488-2830
3	781aa	R0934F.300k_Assembly_Contig_70_1
4	706aa	R0932E.300k_Assembly_Contig_79_1
5	781aa	R197.300k_Assembly_Contig_63_1
6	493aa	R0946E_Contig_170:F:724-2202
7	146aa	R0946E_Contig_170:F:500-937
8	781aa	Primepii.300k_Assembly_Contig_70_1
>Cluster 103
0	778aa	RFL99.R0932E.300k_Assembly_Contig_153:F:480-2813	RFL99
1	778aa	R0932E.300k_Assembly_Contig_153_2
2	781aa	R0932E.300k_Assembly_Contig_15_2
>Cluster 104
0	779aa	Anapurna.300k_Assembly_Contig_113_1
1	205aa	Chinese-spring_Assembly_Contig_191:R:1653-1039
2	758aa	Chinese-spring_Assembly_Contig_117:F:208-2481
3	779aa	RFL100.Anapurna.300k_Assembly_Contig_113:F:61-2397	RFL100
4	697aa	chr2A:R:748458904-748456814
5	420aa	R0932E.300k_Assembly_Contig_100_1
6	420aa	R197.300k_Assembly_Contig_94_1
7	420aa	R0946E_Contig_107:F:623-1882
8	381aa	R0946E_Contig_232:F:216-1358
>Cluster 105
0	774aa	Anapurna.300k_Assembly_Contig_59_1
1	774aa	Chinese-spring_Assembly_Contig_65:R:2815-494
2	774aa	RFL101.Anapurna.300k_Assembly_Contig_59:F:698-3019	RFL101
3	765aa	chr2A:F:748285150-748287444
4	774aa	Triticum-timopheevii.300k_Assembly_Contig_54_1
>Cluster 106
0	769aa	RFL102.Triticum-timopheevii.300k_Assembly_Contig_71:R:2796-490	RFL102
1	769aa	Triticum-timopheevii.300k_Assembly_Contig_71_1
>Cluster 107
0	597aa	RFL152.Triticum-timopheevii.300k_Assembly_Contig_114:R:2332-542	RFL152
1	192aa	RFL277.Triticum-timopheevii.300k_Assembly_Contig_2:F:1282-1857	RFL277
2	192aa	RFL394.R0934F.300k_Assembly_Contig_222:R:1168-593	RFL394
3	563aa	R0934F.300k_Assembly_Contig_177_1
4	597aa	Triticum-timopheevii.300k_Assembly_Contig_114_1
5	767aa	R0946E_Contig_93:R:2777-477
6	192aa	R0946E_Contig_3:F:1073-1648
>Cluster 108
0	297aa	Chinese-spring_Assembly_Contig_439:F:3-893
1	762aa	RFL103.R197.300k_Assembly_Contig_79:F:697-2982	RFL103
2	762aa	Fielder_Contig_86:F:279-2564
3	762aa	R197.300k_Assembly_Contig_79_1
4	762aa	Primepii.300k_Assembly_Contig_106_1
>Cluster 109
0	757aa	Chinese-spring_Assembly_Contig_74:F:519-2789
1	325aa	RFL105.Primepii.300k_Assembly_Contig_85:R:2566-1592	RFL105
2	741aa	chr1A:F:14584912-14587134
3	757aa	R0946E_Contig_1:F:3960-6230
4	325aa	Primepii.300k_Assembly_Contig_85_1
>Cluster 110
0	757aa	RFL104.R197.300k_Assembly_Contig_72:F:456-2726	RFL104
1	757aa	RFL104bis.R0934F.300k_Assembly_Contig_69:F:549-2819	RFL104bis
2	757aa	R0934F.300k_Assembly_Contig_69_1
3	757aa	R0932E.300k_Assembly_Contig_82_1
4	757aa	R197.300k_Assembly_Contig_72_1
5	757aa	Triticum-timopheevii.300k_Assembly_Contig_35_1
>Cluster 111
0	755aa	Anapurna.300k_Assembly_Contig_80_1
1	212aa	Chinese-spring_Assembly_Contig_599:R:733-98
2	755aa	Chinese-spring_Assembly_Contig_13:F:349-2613
3	755aa	RFL106.Anapurna.300k_Assembly_Contig_80:F:350-2614	RFL106
4	715aa	chr7D:R:597677132-597674988
5	755aa	Fielder_Contig_74:R:2859-595
6	755aa	R0934F.300k_Assembly_Contig_103_2
7	755aa	R0932E.300k_Assembly_Contig_76_1
8	755aa	R197.300k_Assembly_Contig_67_1
9	755aa	R0946E_Contig_59:R:2756-492
10	755aa	Primepii.300k_Assembly_Contig_81_2
>Cluster 112
0	753aa	RFL107.Triticum-timopheevii.300k_Assembly_Contig_69:F:373-2631	RFL107
1	753aa	R0934F.300k_Assembly_Contig_117_1
2	753aa	Triticum-timopheevii.300k_Assembly_Contig_69_1
3	557aa	R0946E_Contig_154:R:1950-280
>Cluster 113
0	728aa	Anapurna.300k_Assembly_Contig_78_1
1	727aa	Chinese-spring_Assembly_Contig_79:R:2695-515
2	728aa	RFL108.Anapurna.300k_Assembly_Contig_78:F:376-2559	RFL108
3	182aa	RFL178.Primepii.300k_Assembly_Contig_97:R:1005-460	RFL178
4	714aa	chr6A:R:7175961-7173820
5	753aa	Fielder_Contig_91:F:210-2468
6	727aa	R0934F.300k_Assembly_Contig_115_1
7	727aa	R0932E.300k_Assembly_Contig_87_1
8	727aa	R197.300k_Assembly_Contig_77_1
9	727aa	R0946E_Contig_87:R:2988-808
>Cluster 114
0	749aa	RFL109.Triticum-timopheevii.300k_Assembly_Contig_78:F:1-2247	RFL109
1	749aa	Triticum-timopheevii.300k_Assembly_Contig_78_2
>Cluster 115
0	747aa	RFL110.Triticum-timopheevii.300k_Assembly_Contig_15:F:936-3176	RFL110
1	747aa	Triticum-timopheevii.300k_Assembly_Contig_15_2
>Cluster 116
0	744aa	Anapurna.300k_Assembly_Contig_58_1
1	744aa	Chinese-spring_Assembly_Contig_47:R:3274-1043
2	744aa	RFL111.R0934F.300k_Assembly_Contig_23:F:332-2563	RFL111
3	716aa	chr1D:F:37430393-37432540
4	744aa	Fielder_Contig_23:R:3251-1020
5	744aa	R0934F.300k_Assembly_Contig_23_1
6	744aa	R0932E.300k_Assembly_Contig_78_1
7	744aa	R197.300k_Assembly_Contig_69_1
8	744aa	R0946E_Contig_44:R:3501-1270
9	744aa	R0946E_Contig_228:F:164-2395
10	744aa	Primepii.300k_Assembly_Contig_35_1
>Cluster 117
0	738aa	RFL113.Primepii.300k_Assembly_Contig_92:F:371-2584	RFL113
1	124aa	RFL26.300k_Assembly_Contig_41:R:835-464	RFL26
2	738aa	R0934F.300k_Assembly_Contig_202_1
3	738aa	R0932E.300k_Assembly_Contig_216_1
4	738aa	R197.300k_Assembly_Contig_98_1
5	738aa	R0946E_Contig_192:R:2682-469
6	738aa	Primepii.300k_Assembly_Contig_92_1
>Cluster 118
0	737aa	RFL114.R0932E.300k_Assembly_Contig_86:R:2674-464	RFL114
1	737aa	R0932E.300k_Assembly_Contig_86_1
>Cluster 119
0	737aa	RFL115.R0934F.300k_Assembly_Contig_128:R:2684-474	RFL115
1	737aa	R0934F.300k_Assembly_Contig_128_1
2	737aa	Triticum-timopheevii.300k_Assembly_Contig_74_1
3	737aa	R0946E_Contig_84:F:325-2535
>Cluster 120
0	736aa	RFL116.Triticum-timopheevii.300k_Assembly_Contig_44:F:1093-3300	RFL116
1	736aa	Triticum-timopheevii.300k_Assembly_Contig_44_2
>Cluster 121
0	734aa	Chinese-spring_Assembly_Contig_103:R:2683-482
1	716aa	chr6B:R:13653921-13651774
>Cluster 122
0	733aa	Anapurna.300k_Assembly_Contig_1_1
1	518aa	Chinese-spring_Assembly_Contig_2:R:2139-586
2	177aa	Chinese-spring_Assembly_Contig_555:R:602-72
3	728aa	Chinese-spring_Assembly_Contig_1:F:864-3047
4	113aa	RFL194.Primepii.300k_Assembly_Contig_121:F:1941-2279	RFL194
5	733aa	RFL119.300k_Assembly_Contig_1:F:738-2936	RFL119
6	556aa	chrUn:F:79854651-79856318
7	733aa	Fielder_Contig_222:F:351-2549
8	733aa	R0934F.300k_Assembly_Contig_2_1
9	733aa	R0932E.300k_Assembly_Contig_1_1
10	733aa	R197.300k_Assembly_Contig_1_1
11	733aa	R0946E_Contig_2:R:2817-619
12	733aa	Primepii.300k_Assembly_Contig_1_1
>Cluster 123
0	733aa	Anapurna.300k_Assembly_Contig_87_1
1	733aa	Chinese-spring_Assembly_Contig_86:F:523-2721
2	733aa	RFL118.Anapurna.300k_Assembly_Contig_87:F:455-2653	RFL118
3	715aa	chr6B:F:26861806-26863950
4	733aa	R197.300k_Assembly_Contig_75_1
>Cluster 124
0	232aa	Chinese-spring_Assembly_Contig_89:R:1353-658
1	733aa	RFL120.Triticum-timopheevii.300k_Assembly_Contig_67:F:376-2574	RFL120
2	232aa	chr6B:F:12887830-12888525
3	733aa	Triticum-timopheevii.300k_Assembly_Contig_67_1
>Cluster 125
0	429aa	Chinese-spring_Assembly_Contig_84:F:386-1672
1	731aa	RFL121.Triticum-timopheevii.300k_Assembly_Contig_70:F:371-2563	RFL121
2	415aa	chr6A:R:7186802-7185558
3	709aa	Fielder_Contig_72:F:445-2571
4	429aa	R0934F.300k_Assembly_Contig_102_1
5	429aa	R0932E.300k_Assembly_Contig_93_1
6	429aa	R197.300k_Assembly_Contig_96_1
7	731aa	Triticum-timopheevii.300k_Assembly_Contig_70_1
8	429aa	R0946E_Contig_70:F:387-1673
>Cluster 126
0	708aa	Anapurna.300k_Assembly_Contig_11_1
1	643aa	Anapurna.300k_Assembly_Contig_18_3
2	708aa	Chinese-spring_Assembly_Contig_24:R:2724-601
3	643aa	Chinese-spring_Assembly_Contig_60:F:1070-2998
4	129aa	Chinese-spring_Assembly_Contig_1012:R:389-3
5	643aa	RFL126.R0932E.300k_Assembly_Contig_16:F:899-2827	RFL126
6	607aa	chr1D:F:49617660-49619480
7	696aa	chr1B:F:70185832-70187919
8	643aa	Fielder_Contig_13:F:864-2792
9	245aa	Fielder_Contig_463:R:737-3
10	501aa	Fielder_Contig_19:F:1078-2580
11	271aa	Fielder_Contig_19:F:458-1270
12	271aa	R0934F.300k_Assembly_Contig_30_1
13	501aa	R0934F.300k_Assembly_Contig_30_2
14	643aa	R0934F.300k_Assembly_Contig_19_3
15	271aa	R0932E.300k_Assembly_Contig_35_1
16	501aa	R0932E.300k_Assembly_Contig_35_2
17	643aa	R0932E.300k_Assembly_Contig_16_3
18	708aa	R197.300k_Assembly_Contig_16_1
19	643aa	R197.300k_Assembly_Contig_9_3
20	342aa	Triticum-timopheevii.300k_Assembly_Contig_24_1
21	196aa	R0946E_Contig_209:F:424-1011
22	643aa	R0946E_Contig_37:F:885-2813
23	731aa	R0946E_Contig_36:R:3179-987
24	708aa	Primepii.300k_Assembly_Contig_43_1
25	643aa	Primepii.300k_Assembly_Contig_5_3
>Cluster 127
0	730aa	Anapurna.300k_Assembly_Contig_63_1
1	730aa	Chinese-spring_Assembly_Contig_66:F:536-2725
2	730aa	RFL122.Triticum-timopheevii.300k_Assembly_Contig_59:F:694-2883	RFL122
3	715aa	chr5B:F:432982686-432984830
4	730aa	Fielder_Contig_29:R:2625-436
5	730aa	R0934F.300k_Assembly_Contig_97_1
6	730aa	R0932E.300k_Assembly_Contig_91_1
7	730aa	R197.300k_Assembly_Contig_68_1
8	730aa	Triticum-timopheevii.300k_Assembly_Contig_59_1
9	730aa	R0946E_Contig_81:R:2720-531
10	730aa	Primepii.300k_Assembly_Contig_90_1
>Cluster 128
0	727aa	RFL123.Triticum-timopheevii.300k_Assembly_Contig_65:R:2613-433	RFL123
1	727aa	Triticum-timopheevii.300k_Assembly_Contig_65_1
>Cluster 129
0	713aa	Anapurna.300k_Assembly_Contig_84_1
1	713aa	Chinese-spring_Assembly_Contig_87:R:2813-675
2	208aa	Chinese-spring_Assembly_Contig_781:F:140-763
3	713aa	RFL124.300k_Assembly_Contig_92:F:625-2763	RFL124
4	691aa	chr6D:F:22182634-22184706
5	713aa	Fielder_Contig_1:F:428-2566
6	713aa	R0934F.300k_Assembly_Contig_110_1
7	713aa	R0932E.300k_Assembly_Contig_107_1
8	713aa	R197.300k_Assembly_Contig_116_1
9	713aa	R0946E_Contig_85:R:2864-726
10	713aa	Primepii.300k_Assembly_Contig_96_1
>Cluster 130
0	712aa	RFL125.R197.300k_Assembly_Contig_3:F:523-2658	RFL125
1	712aa	R197.300k_Assembly_Contig_3_1
2	712aa	Triticum-timopheevii.300k_Assembly_Contig_40_1
3	278aa	Triticum-timopheevii.300k_Assembly_Contig_41_3
>Cluster 131
0	706aa	Anapurna.300k_Assembly_Contig_73_1
1	292aa	Chinese-spring_Assembly_Contig_1027:R:877-2
2	706aa	Chinese-spring_Assembly_Contig_82:F:871-2988
3	706aa	RFL127.Anapurna.300k_Assembly_Contig_73:F:531-2648	RFL127
4	569aa	chr2A:R:748502994-748501288
>Cluster 132
0	705aa	RFL128.R197.300k_Assembly_Contig_113:R:2559-445	RFL128
1	705aa	R197.300k_Assembly_Contig_113_2
>Cluster 133
0	387aa	Anapurna.300k_Assembly_Contig_99_2
1	335aa	Anapurna.300k_Assembly_Contig_99_1
2	693aa	Chinese-spring_Assembly_Contig_97:F:790-2868
3	335aa	RFL6.Anapurna.300k_Assembly_Contig_99:F:253-1257	RFL6
4	387aa	RFL6.Anapurna.300k_Assembly_Contig_99:F:1175-2335	RFL6
5	575aa	chr7B:F:726150577-726152301
6	335aa	Fielder_Contig_101:R:2476-1472
7	143aa	Fielder_Contig_900:R:1196-768
8	387aa	Fielder_Contig_101:R:1554-394
9	386aa	R0946E_Contig_100:R:1538-381
10	386aa	Primepii.300k_Assembly_Contig_109_1
>Cluster 134
0	693aa	RFL129.R197.300k_Assembly_Contig_101:F:892-2970	RFL129
1	693aa	R0934F.300k_Assembly_Contig_91_1
2	693aa	R0932E.300k_Assembly_Contig_104_1
3	693aa	R197.300k_Assembly_Contig_101_1
>Cluster 135
0	687aa	RFL130.Triticum-timopheevii.300k_Assembly_Contig_53:F:445-2505	RFL130
1	687aa	Triticum-timopheevii.300k_Assembly_Contig_53_2
>Cluster 136
0	681aa	Anapurna.300k_Assembly_Contig_94_1
1	584aa	Chinese-spring_Assembly_Contig_115:F:551-2302
2	681aa	RFL131.Anapurna.300k_Assembly_Contig_94:F:598-2640	RFL131
3	522aa	chr2B:R:753938665-753937100
4	194aa	Fielder_Contig_994:R:718-137
5	612aa	R0934F.300k_Assembly_Contig_106_1
6	584aa	Primepii.300k_Assembly_Contig_112_1
>Cluster 137
0	677aa	RFL132.Primepii.300k_Assembly_Contig_87:R:2865-835	RFL132
1	677aa	Fielder_Contig_99:F:989-3019
2	677aa	R197.300k_Assembly_Contig_82_1
3	677aa	Primepii.300k_Assembly_Contig_87_1
>Cluster 138
0	672aa	Anapurna.300k_Assembly_Contig_7_2
1	672aa	Chinese-spring_Assembly_Contig_38:F:803-2818
2	672aa	RFL133.Anapurna.300k_Assembly_Contig_7:R:2870-855	RFL133
3	646aa	chr1A:R:36261308-36259371
4	672aa	Fielder_Contig_67:F:821-2836
5	158aa	Fielder_Contig_1078:F:1-474
6	672aa	R0932E.300k_Assembly_Contig_28_2
7	672aa	R0946E_Contig_31:F:825-2840
8	672aa	Primepii.300k_Assembly_Contig_26_2
>Cluster 139
0	665aa	R0946E_Contig_133:R:2480-486
>Cluster 140
0	653aa	RFL134.Primepii.300k_Assembly_Contig_102:F:592-2550	RFL134
1	653aa	Fielder_Contig_88:F:396-2354
2	653aa	R197.300k_Assembly_Contig_100_1
3	653aa	Primepii.300k_Assembly_Contig_102_1
>Cluster 141
0	652aa	Chinese-spring_Assembly_Contig_91:R:2541-586
1	608aa	chr1B:R:18093253-18091430
2	201aa	R0946E_Contig_173:F:331-933
3	107aa	R0946E_Contig_173:F:878-1198
>Cluster 142
0	454aa	Anapurna.300k_Assembly_Contig_101_1
1	502aa	Chinese-spring_Assembly_Contig_164:R:1761-256
2	454aa	RFL222.R197.300k_Assembly_Contig_108:R:2648-1287	RFL222
3	652aa	Fielder_Contig_238:R:2452-497
4	454aa	R197.300k_Assembly_Contig_108_1
>Cluster 143
0	649aa	RFL135.Triticum-timopheevii.300k_Assembly_Contig_93:F:109-2055	RFL135
1	649aa	Triticum-timopheevii.300k_Assembly_Contig_93_1
>Cluster 144
0	643aa	Anapurna.300k_Assembly_Contig_52_1
1	643aa	RFL136.Anapurna.300k_Assembly_Contig_52:R:2985-1057	RFL136
2	643aa	R0934F.300k_Assembly_Contig_77_1
3	643aa	R0932E.300k_Assembly_Contig_65_1
4	643aa	R197.300k_Assembly_Contig_81_1
5	643aa	R0946E_Contig_60:F:344-2272
6	643aa	Primepii.300k_Assembly_Contig_73_1
>Cluster 145
0	642aa	Anapurna.300k_Assembly_Contig_9_3
1	177aa	Chinese-spring_Assembly_Contig_932:F:361-891
2	642aa	Chinese-spring_Assembly_Contig_22:F:945-2870
3	642aa	RFL137.R197.300k_Assembly_Contig_2:F:1050-2975	RFL137
4	618aa	chr1D:R:36617619-36615766
5	149aa	Fielder_Contig_270:F:1210-1656
6	642aa	Fielder_Contig_18:R:2446-521
7	642aa	R0934F.300k_Assembly_Contig_21_3
8	642aa	R0932E.300k_Assembly_Contig_10_3
9	642aa	R197.300k_Assembly_Contig_2_3
10	642aa	R0946E_Contig_19:R:2434-509
11	642aa	Primepii.300k_Assembly_Contig_48_3
>Cluster 146
0	639aa	RFL138.Triticum-timopheevii.300k_Assembly_Contig_1:F:734-2650	RFL138
1	639aa	R0934F.300k_Assembly_Contig_1_1
2	639aa	Triticum-timopheevii.300k_Assembly_Contig_1_1
3	639aa	R0946E_Contig_1:R:2988-1072
>Cluster 147
0	637aa	Anapurna.300k_Assembly_Contig_64_2
1	637aa	RFL139.R0934F.300k_Assembly_Contig_74:R:2439-529	RFL139
2	637aa	Fielder_Contig_90:F:893-2803
3	637aa	R0934F.300k_Assembly_Contig_74_2
4	637aa	Primepii.300k_Assembly_Contig_79_2
>Cluster 148
0	637aa	RFL140.R0934F.300k_Assembly_Contig_56:F:720-2630	RFL140
1	637aa	R0934F.300k_Assembly_Contig_56_2
2	637aa	R0946E_Contig_102:F:788-2698
3	637aa	Primepii.300k_Assembly_Contig_105_2
>Cluster 149
0	232aa	Chinese-spring_Assembly_Contig_936:R:696-1
1	130aa	Chinese-spring_Assembly_Contig_664:F:162-551
2	130aa	Chinese-spring_Assembly_Contig_142:F:392-781
3	634aa	RFL141.R0932E.300k_Assembly_Contig_75:F:245-2146	RFL141
4	122aa	chr1B:F:70497465-70497830
5	634aa	Fielder_Contig_80:F:449-2350
6	634aa	R0934F.300k_Assembly_Contig_50_1
7	634aa	R0932E.300k_Assembly_Contig_75_1
8	130aa	R0946E_Contig_128:F:442-831
>Cluster 150
0	627aa	Fielder_Contig_81:R:2533-653
>Cluster 151
0	623aa	Anapurna.300k_Assembly_Contig_49_1
1	623aa	Chinese-spring_Assembly_Contig_52:R:2369-501
2	623aa	RFL144.Primepii.300k_Assembly_Contig_58:R:2374-506	RFL144
3	567aa	chr1B:F:57137769-57139469
4	623aa	Fielder_Contig_48:R:2376-508
5	623aa	R0934F.300k_Assembly_Contig_40_1
6	623aa	R0932E.300k_Assembly_Contig_50_1
7	623aa	R197.300k_Assembly_Contig_56_1
8	623aa	R0946E_Contig_47:R:2350-482
9	124aa	R0946E_Contig_172:R:884-513
10	623aa	Primepii.300k_Assembly_Contig_58_1
>Cluster 152
0	623aa	Anapurna.300k_Assembly_Contig_3_1
1	623aa	Chinese-spring_Assembly_Contig_6:F:402-2270
2	623aa	RFL143.R0934F.300k_Assembly_Contig_9:R:2970-1102	RFL143
3	607aa	chr1D:F:37446599-37448419
4	623aa	Fielder_Contig_3:F:415-2283
5	623aa	R0934F.300k_Assembly_Contig_9_1
6	623aa	R0932E.300k_Assembly_Contig_3_1
7	623aa	R197.300k_Assembly_Contig_8_1
8	623aa	R0946E_Contig_6:F:405-2273
9	623aa	Primepii.300k_Assembly_Contig_3_1
>Cluster 153
0	619aa	Chinese-spring_Assembly_Contig_21:F:435-2291
1	619aa	RFL142.R0934F.300k_Assembly_Contig_76:R:2435-579	RFL142
2	571aa	chr2B:F:753786212-753787924
3	619aa	R0934F.300k_Assembly_Contig_76_1
4	619aa	Primepii.300k_Assembly_Contig_75_1
>Cluster 154
0	344aa	R0934F.300k_Assembly_Contig_201_1
1	619aa	R0946E_Contig_220:R:2206-350
>Cluster 155
0	617aa	Anapurna.300k_Assembly_Contig_53_1
1	617aa	Chinese-spring_Assembly_Contig_44:F:698-2548
2	617aa	RFL145.Primepii.300k_Assembly_Contig_34:R:2354-504	RFL145
3	569aa	chr1B:R:69548981-69547275
4	433aa	Fielder_Contig_55:F:721-2019
5	205aa	Fielder_Contig_55:F:1956-2570
6	433aa	R0934F.300k_Assembly_Contig_52_1
7	433aa	R0932E.300k_Assembly_Contig_62_1
8	617aa	R197.300k_Assembly_Contig_44_2
9	617aa	R0946E_Contig_63:F:699-2549
10	617aa	Primepii.300k_Assembly_Contig_34_2
>Cluster 156
0	617aa	Fielder_Contig_264:F:26-1876
>Cluster 157
0	615aa	Anapurna.300k_Assembly_Contig_46_3
1	615aa	RFL146.R0932E.300k_Assembly_Contig_42:F:1113-2957	RFL146
2	615aa	R0932E.300k_Assembly_Contig_42_3
3	355aa	R197.300k_Assembly_Contig_147_3
4	615aa	R0946E_Contig_206:R:2255-411
>Cluster 158
0	268aa	Anapurna.300k_Assembly_Contig_36_4
1	419aa	Anapurna.300k_Assembly_Contig_36_3
2	229aa	Chinese-spring_Assembly_Contig_540:F:111-797
3	615aa	Chinese-spring_Assembly_Contig_25:R:2349-505
4	615aa	RFL137.R197.300k_Assembly_Contig_2:R:5675-3831	RFL137
5	615aa	RFL147.300k_Assembly_Contig_43:F:1100-2944	RFL147
6	606aa	chr1B:F:57220917-57222734
7	268aa	Fielder_Contig_10:F:2125-2928
8	127aa	Fielder_Contig_1436:R:485-105
9	419aa	Fielder_Contig_10:F:1086-2342
10	127aa	Fielder_Contig_632:R:383-3
11	615aa	R0934F.300k_Assembly_Contig_35_3
12	615aa	R0932E.300k_Assembly_Contig_49_3
13	615aa	R197.300k_Assembly_Contig_2_6
14	268aa	R0946E_Contig_8:R:1284-481
15	419aa	R0946E_Contig_8:R:2323-1067
16	615aa	Primepii.300k_Assembly_Contig_32_3
>Cluster 159
0	611aa	RFL148.R0934F.300k_Assembly_Contig_13:R:3546-1714	RFL148
1	611aa	Fielder_Contig_16:R:3371-1539
2	611aa	R0934F.300k_Assembly_Contig_13_2
3	543aa	R0932E.300k_Assembly_Contig_218_1
4	611aa	R197.300k_Assembly_Contig_28_2
5	611aa	R0946E_Contig_45:F:378-2210
6	611aa	Primepii.300k_Assembly_Contig_4_2
>Cluster 160
0	608aa	Fielder_Contig_220:R:1943-120
>Cluster 161
0	606aa	RFL149.Triticum-timopheevii.300k_Assembly_Contig_18:F:1199-3016	RFL149
1	606aa	Triticum-timopheevii.300k_Assembly_Contig_18_2
>Cluster 162
0	603aa	RFL150.Triticum-timopheevii.300k_Assembly_Contig_66:F:614-2422	RFL150
1	603aa	Triticum-timopheevii.300k_Assembly_Contig_66_3
>Cluster 163
0	601aa	RFL151.Primepii.300k_Assembly_Contig_119:R:3120-1318	RFL151
1	601aa	R0934F.300k_Assembly_Contig_215_1
2	601aa	R197.300k_Assembly_Contig_114_1
3	601aa	R0946E_Contig_196:R:2107-305
4	601aa	Primepii.300k_Assembly_Contig_119_1
>Cluster 164
0	596aa	Anapurna.300k_Assembly_Contig_124_1
1	596aa	RFL153.Primepii.300k_Assembly_Contig_126:R:2231-444	RFL153
2	596aa	Fielder_Contig_113:R:2577-790
3	596aa	R0934F.300k_Assembly_Contig_147_1
4	596aa	R0932E.300k_Assembly_Contig_121_1
5	596aa	R0932E.300k_Assembly_Contig_168_1
6	596aa	R197.300k_Assembly_Contig_123_1
7	596aa	R197.300k_Assembly_Contig_161_1
8	596aa	R197.300k_Assembly_Contig_140_1
9	596aa	R0946E_Contig_117:F:406-2193
10	596aa	Primepii.300k_Assembly_Contig_126_1
>Cluster 165
0	596aa	Anapurna.300k_Assembly_Contig_135_1
1	596aa	Anapurna.300k_Assembly_Contig_104_1
2	596aa	Anapurna.300k_Assembly_Contig_128_1
3	596aa	Anapurna.300k_Assembly_Contig_112_1
4	596aa	RFL154.Anapurna.300k_Assembly_Contig_135:R:2556-769	RFL154
5	596aa	Fielder_Contig_122:R:2244-457
6	596aa	Fielder_Contig_117:F:464-2251
7	596aa	Fielder_Contig_114:R:2427-640
8	596aa	Fielder_Contig_103:F:356-2143
9	596aa	Fielder_Contig_124:F:427-2214
10	596aa	R0934F.300k_Assembly_Contig_134_1
11	596aa	R0934F.300k_Assembly_Contig_174_1
12	596aa	R0934F.300k_Assembly_Contig_139_1
13	596aa	R0934F.300k_Assembly_Contig_165_1
14	596aa	R0932E.300k_Assembly_Contig_156_1
15	596aa	R0932E.300k_Assembly_Contig_179_1
16	596aa	R0932E.300k_Assembly_Contig_177_1
17	596aa	R0932E.300k_Assembly_Contig_37_1
18	596aa	R0946E_Contig_143:F:490-2277
19	596aa	R0946E_Contig_123:R:2261-474
20	596aa	Primepii.300k_Assembly_Contig_160_1
21	596aa	Primepii.300k_Assembly_Contig_120_1
>Cluster 166
0	596aa	Anapurna.300k_Assembly_Contig_108_1
1	596aa	Chinese-spring_Assembly_Contig_144:F:462-2249
2	596aa	RFL155.300k_Assembly_Contig_121:F:373-2160	RFL155
3	517aa	chr1B:R:94327298-94325748
4	596aa	Fielder_Contig_134:F:486-2273
5	596aa	R0934F.300k_Assembly_Contig_109_1
6	596aa	R0932E.300k_Assembly_Contig_122_1
7	596aa	R197.300k_Assembly_Contig_127_1
8	596aa	R0946E_Contig_118:R:2938-1151
9	596aa	Primepii.300k_Assembly_Contig_110_1
>Cluster 167
0	512aa	Anapurna.300k_Assembly_Contig_171_1
1	479aa	Anapurna.300k_Assembly_Contig_117_2
2	581aa	Chinese-spring_Assembly_Contig_234:F:1-1743
3	593aa	RFL156.R0934F.300k_Assembly_Contig_176:F:349-2127	RFL156
4	182aa	Fielder_Contig_724:F:52-597
5	479aa	Fielder_Contig_120:F:785-2221
6	593aa	R0934F.300k_Assembly_Contig_176_1
7	222aa	R0934F.300k_Assembly_Contig_182_1
8	247aa	R0934F.300k_Assembly_Contig_200_1
9	287aa	R0934F.300k_Assembly_Contig_206_1
10	479aa	R0932E.300k_Assembly_Contig_154_2
11	596aa	R197.300k_Assembly_Contig_13_1
12	596aa	R197.300k_Assembly_Contig_158_1
13	596aa	R0946E_Contig_120:R:2288-501
14	222aa	R0946E_Contig_160:R:1087-422
15	596aa	R0946E_Contig_113:R:2251-464
16	424aa	R0946E_Contig_189:F:518-1789
17	596aa	R0946E_Contig_146:R:2250-463
18	596aa	Primepii.300k_Assembly_Contig_143_1
19	596aa	Primepii.300k_Assembly_Contig_125_1
20	545aa	Primepii.300k_Assembly_Contig_176_1
21	479aa	Primepii.300k_Assembly_Contig_134_2
>Cluster 168
0	595aa	Anapurna.300k_Assembly_Contig_105_1
1	595aa	Chinese-spring_Assembly_Contig_101:R:2301-517
2	595aa	RFL157.R0932E.300k_Assembly_Contig_126:F:1091-2875	RFL157
3	567aa	chrUn:F:79930578-79932278
4	595aa	Fielder_Contig_108:F:903-2687
5	595aa	R0934F.300k_Assembly_Contig_116_1
6	595aa	R0932E.300k_Assembly_Contig_126_1
7	595aa	R197.300k_Assembly_Contig_97_1
8	595aa	R0946E_Contig_103:R:2266-482
9	595aa	Primepii.300k_Assembly_Contig_108_1
>Cluster 169
0	594aa	Anapurna.300k_Assembly_Contig_89_3
1	594aa	Chinese-spring_Assembly_Contig_95:F:397-2178
2	203aa	Chinese-spring_Assembly_Contig_472:R:1581-973
3	594aa	RFL158.Anapurna.300k_Assembly_Contig_89:F:417-2198	RFL158
4	593aa	chr1B:F:57009346-57011124
5	594aa	Fielder_Contig_93:R:2459-678
6	594aa	R0934F.300k_Assembly_Contig_83_3
7	594aa	R0932E.300k_Assembly_Contig_80_3
8	594aa	R197.300k_Assembly_Contig_105_3
9	594aa	R0946E_Contig_80:F:364-2145
10	594aa	Primepii.300k_Assembly_Contig_77_3
>Cluster 170
0	588aa	Anapurna.300k_Assembly_Contig_176_1
1	588aa	RFL159.Anapurna.300k_Assembly_Contig_176:R:1836-73	RFL159
2	554aa	R197.300k_Assembly_Contig_191_1
>Cluster 171
0	582aa	RFL160.Triticum-timopheevii.300k_Assembly_Contig_111:F:314-2059	RFL160
1	582aa	Triticum-timopheevii.300k_Assembly_Contig_111_1
>Cluster 172
0	579aa	Anapurna.300k_Assembly_Contig_27_3
1	579aa	Chinese-spring_Assembly_Contig_19:R:2256-520
2	579aa	RFL161.R0932E.300k_Assembly_Contig_9:F:1419-3155	RFL161
3	306aa	RFL148.R0934F.300k_Assembly_Contig_13:R:1768-851	RFL148
4	569aa	chr1D:R:38583291-38581585
5	306aa	Fielder_Contig_16:R:1593-676
6	408aa	Fielder_Contig_349:R:1253-30
7	306aa	R0934F.300k_Assembly_Contig_13_3
8	579aa	R0932E.300k_Assembly_Contig_9_3
9	306aa	R0932E.300k_Assembly_Contig_218_2
10	306aa	R197.300k_Assembly_Contig_28_3
11	306aa	R0946E_Contig_45:F:2156-3073
12	579aa	R0946E_Contig_202:F:1399-3135
13	306aa	Primepii.300k_Assembly_Contig_4_3
>Cluster 173
0	575aa	RFL162.Triticum-timopheevii.300k_Assembly_Contig_94:R:2347-623	RFL162
1	575aa	Triticum-timopheevii.300k_Assembly_Contig_94_1
>Cluster 174
0	573aa	Anapurna.300k_Assembly_Contig_122_2
1	573aa	Chinese-spring_Assembly_Contig_123:F:401-2119
2	573aa	RFL163.R197.300k_Assembly_Contig_133:R:2230-512	RFL163
3	417aa	chr1A:R:57399723-57398473
4	573aa	Fielder_Contig_144:F:395-2113
5	573aa	R0934F.300k_Assembly_Contig_125_1
6	573aa	R0932E.300k_Assembly_Contig_133_2
7	573aa	R197.300k_Assembly_Contig_133_2
8	573aa	R0946E_Contig_129:R:2240-522
9	573aa	Primepii.300k_Assembly_Contig_128_1
>Cluster 175
0	572aa	Fielder_Contig_175:R:1718-3
>Cluster 176
0	570aa	Chinese-spring_Assembly_Contig_111:F:384-2093
1	185aa	RFL174.R197.300k_Assembly_Contig_102:R:1243-689	RFL174
2	153aa	RFL164.Primepii.300k_Assembly_Contig_127:F:1506-1964	RFL164
3	415aa	RFL164.Primepii.300k_Assembly_Contig_127:F:258-1502	RFL164
4	546aa	chr1B:R:17966241-17964604
5	415aa	R0934F.300k_Assembly_Contig_124_1
6	153aa	R0946E_Contig_108:R:1037-579
7	415aa	R0946E_Contig_108:R:2285-1041
8	415aa	Primepii.300k_Assembly_Contig_127_1
>Cluster 177
0	562aa	Anapurna.300k_Assembly_Contig_145_1
1	568aa	Chinese-spring_Assembly_Contig_119:R:2154-451
2	562aa	RFL165.Anapurna.300k_Assembly_Contig_145:R:2699-1014	RFL165
3	490aa	chr6B:R:123417464-123415995
4	568aa	Fielder_Contig_140:R:2401-698
5	568aa	R0934F.300k_Assembly_Contig_132_1
6	568aa	R0932E.300k_Assembly_Contig_140_1
7	568aa	R197.300k_Assembly_Contig_149_1
8	568aa	R0946E_Contig_150:F:379-2082
9	568aa	Primepii.300k_Assembly_Contig_139_1
>Cluster 178
0	568aa	RFL166.Primepii.300k_Assembly_Contig_130:F:284-1987	RFL166
1	567aa	R0934F.300k_Assembly_Contig_122_2
2	568aa	R0946E_Contig_134:R:2149-446
3	568aa	Primepii.300k_Assembly_Contig_130_1
>Cluster 179
0	567aa	Anapurna.300k_Assembly_Contig_93_1
1	567aa	Chinese-spring_Assembly_Contig_102:F:912-2612
2	567aa	RFL167.Anapurna.300k_Assembly_Contig_93:F:903-2603	RFL167
3	537aa	chr6D:R:7358970-7357360
4	567aa	Fielder_Contig_83:F:872-2572
5	567aa	R0934F.300k_Assembly_Contig_100_1
6	567aa	R0932E.300k_Assembly_Contig_96_1
7	567aa	R197.300k_Assembly_Contig_118_1
8	567aa	R0946E_Contig_91:F:895-2595
9	567aa	Primepii.300k_Assembly_Contig_100_1
>Cluster 180
0	221aa	RFL168.Triticum-timopheevii.300k_Assembly_Contig_88:F:209-871	RFL168
1	567aa	Triticum-timopheevii.300k_Assembly_Contig_28_1
2	221aa	Triticum-timopheevii.300k_Assembly_Contig_88_1
>Cluster 181
0	561aa	RFL169.Triticum-timopheevii.300k_Assembly_Contig_86:F:410-2092	RFL169
1	561aa	Triticum-timopheevii.300k_Assembly_Contig_86_2
>Cluster 182
0	560aa	RFL171.Triticum-timopheevii.300k_Assembly_Contig_46:F:381-2060	RFL171
1	560aa	Triticum-timopheevii.300k_Assembly_Contig_46_1
2	399aa	Triticum-timopheevii.300k_Assembly_Contig_84_1
>Cluster 183
0	219aa	Anapurna.300k_Assembly_Contig_174_3
1	219aa	Chinese-spring_Assembly_Contig_169:F:1485-2141
2	560aa	RFL170.Primepii.300k_Assembly_Contig_60:F:1281-2960	RFL170
3	208aa	chr2A:R:748453558-748452935
4	560aa	Fielder_Contig_84:F:1458-3137
5	560aa	R0934F.300k_Assembly_Contig_67_2
6	369aa	R197.300k_Assembly_Contig_94_2
7	369aa	R0946E_Contig_232:F:1228-2334
8	560aa	Primepii.300k_Assembly_Contig_60_2
>Cluster 184
0	559aa	Anapurna.300k_Assembly_Contig_32_1
1	435aa	Chinese-spring_Assembly_Contig_51:R:2647-1343
2	559aa	RFL172.Primepii.300k_Assembly_Contig_68:R:3145-1469	RFL172
3	418aa	chr2B:R:95097092-95095839
4	145aa	Fielder_Contig_576:R:436-2
5	559aa	Fielder_Contig_37:F:413-2089
6	559aa	R0934F.300k_Assembly_Contig_82_1
7	559aa	R0932E.300k_Assembly_Contig_67_1
8	435aa	R197.300k_Assembly_Contig_61_1
9	435aa	R0946E_Contig_67:R:2529-1225
10	559aa	Primepii.300k_Assembly_Contig_68_1
>Cluster 185
0	558aa	RFL173.Triticum-timopheevii.300k_Assembly_Contig_83:F:94-1767	RFL173
1	558aa	Triticum-timopheevii.300k_Assembly_Contig_83_1
>Cluster 186
0	557aa	RFL174.R197.300k_Assembly_Contig_102:R:3004-1334	RFL174
1	557aa	R197.300k_Assembly_Contig_102_1
2	255aa	Triticum-timopheevii.300k_Assembly_Contig_41_2
3	313aa	Triticum-timopheevii.300k_Assembly_Contig_41_1
>Cluster 187
0	556aa	Anapurna.300k_Assembly_Contig_123_1
1	556aa	RFL175.R0932E.300k_Assembly_Contig_144:F:283-1950	RFL175
2	556aa	Fielder_Contig_121:R:2179-512
3	140aa	Fielder_Contig_591:F:1266-1685
4	556aa	R0934F.300k_Assembly_Contig_156_1
5	556aa	R0932E.300k_Assembly_Contig_144_1
6	556aa	R0946E_Contig_112:F:462-2129
7	556aa	Primepii.300k_Assembly_Contig_162_1
8	556aa	Primepii.300k_Assembly_Contig_200_1
>Cluster 188
0	551aa	Anapurna.300k_Assembly_Contig_127_1
1	551aa	RFL177.Anapurna.300k_Assembly_Contig_127:F:450-2102	RFL177
2	551aa	R0932E.300k_Assembly_Contig_135_1
3	551aa	R197.300k_Assembly_Contig_128_1
>Cluster 189
0	548aa	RFL178.Primepii.300k_Assembly_Contig_97:R:2652-1009	RFL178
1	548aa	Primepii.300k_Assembly_Contig_97_1
>Cluster 190
0	542aa	RFL179.Triticum-timopheevii.300k_Assembly_Contig_89:F:364-1989	RFL179
1	542aa	Triticum-timopheevii.300k_Assembly_Contig_89_1
>Cluster 191
0	341aa	Anapurna.300k_Assembly_Contig_142_1
1	211aa	Chinese-spring_Assembly_Contig_1031:F:3-635
2	248aa	Chinese-spring_Assembly_Contig_140:F:1272-2015
3	341aa	RFL180.R0934F.300k_Assembly_Contig_146:F:976-1998	RFL180
4	226aa	chr6B:F:125337021-125337698
5	341aa	Fielder_Contig_131:R:1567-545
6	341aa	R0934F.300k_Assembly_Contig_146_1
7	341aa	R0932E.300k_Assembly_Contig_160_1
8	341aa	R197.300k_Assembly_Contig_141_1
9	541aa	Triticum-timopheevii.300k_Assembly_Contig_97_1
10	341aa	R0946E_Contig_144:F:1063-2085
11	341aa	Primepii.300k_Assembly_Contig_141_1
>Cluster 192
0	336aa	RFL181.Primepii.300k_Assembly_Contig_104:F:528-1535	RFL181
1	534aa	Fielder_Contig_100:F:510-2111
2	336aa	Primepii.300k_Assembly_Contig_104_1
>Cluster 193
0	533aa	Fielder_Contig_427:R:1600-2
>Cluster 194
0	531aa	RFL68.300k_Assembly_Contig_53:R:2930-1338	RFL68
1	224aa	R0932E.300k_Assembly_Contig_68_2
2	531aa	R197.300k_Assembly_Contig_19_2
3	224aa	R0946E_Contig_79:F:1459-2130
4	531aa	R0946E_Contig_224:R:1680-88
>Cluster 195
0	528aa	Anapurna.300k_Assembly_Contig_40_2
1	528aa	Chinese-spring_Assembly_Contig_73:R:4090-2507
2	528aa	RFL183.Anapurna.300k_Assembly_Contig_40:R:1946-363	RFL183
3	432aa	chr1A:F:49302325-49303620
4	528aa	Fielder_Contig_61:F:1866-3449
5	528aa	R0934F.300k_Assembly_Contig_41_2
6	528aa	R0932E.300k_Assembly_Contig_31_2
7	528aa	R197.300k_Assembly_Contig_49_2
8	417aa	Triticum-timopheevii.300k_Assembly_Contig_26_1
9	528aa	R0946E_Contig_38:F:2011-3594
10	528aa	Primepii.300k_Assembly_Contig_65_2
>Cluster 196
0	528aa	Fielder_Contig_327:F:20-1603
>Cluster 197
0	527aa	Anapurna.300k_Assembly_Contig_86_1
1	527aa	Chinese-spring_Assembly_Contig_99:F:862-2442
2	527aa	RFL176.R0932E.300k_Assembly_Contig_108:F:929-2509	RFL176
3	510aa	chr1B:F:57104191-57105720
4	527aa	Fielder_Contig_107:R:1886-306
5	527aa	R0934F.300k_Assembly_Contig_90_1
6	527aa	R0932E.300k_Assembly_Contig_108_1
7	527aa	R197.300k_Assembly_Contig_93_1
8	527aa	R0946E_Contig_96:F:780-2360
>Cluster 198
0	525aa	Anapurna.300k_Assembly_Contig_170_1
1	234aa	RFL184.R0932E.300k_Assembly_Contig_63:F:2453-3154	RFL184
2	234aa	Fielder_Contig_110:R:1736-1035
3	234aa	R0932E.300k_Assembly_Contig_63_1
4	234aa	R197.300k_Assembly_Contig_35_1
5	234aa	R0946E_Contig_52:R:1725-1024
>Cluster 199
0	523aa	RFL185.R0934F.300k_Assembly_Contig_92:R:3197-1629	RFL185
1	523aa	R0934F.300k_Assembly_Contig_92_3
2	510aa	R0932E.300k_Assembly_Contig_109_3
3	524aa	R197.300k_Assembly_Contig_90_3
4	503aa	Triticum-timopheevii.300k_Assembly_Contig_52_3
>Cluster 200
0	522aa	Anapurna.300k_Assembly_Contig_139_1
1	521aa	RFL186.Primepii.300k_Assembly_Contig_144:F:340-1902	RFL186
2	521aa	Fielder_Contig_127:F:404-1966
3	522aa	R0934F.300k_Assembly_Contig_133_1
4	522aa	R0932E.300k_Assembly_Contig_141_1
5	521aa	R197.300k_Assembly_Contig_143_1
6	522aa	R0946E_Contig_135:F:463-2028
7	521aa	R0946E_Contig_200:R:2084-522
8	521aa	Primepii.300k_Assembly_Contig_144_1
>Cluster 201
0	522aa	Anapurna.300k_Assembly_Contig_55_3
1	522aa	Chinese-spring_Assembly_Contig_41:F:1167-2732
2	151aa	Chinese-spring_Assembly_Contig_1345:R:531-79
3	522aa	RFL187.R0934F.300k_Assembly_Contig_53:R:2643-1078	RFL187
4	475aa	chr1D:R:58763449-58762025
5	522aa	Fielder_Contig_49:F:1241-2806
6	522aa	R0934F.300k_Assembly_Contig_53_3
7	522aa	R0932E.300k_Assembly_Contig_14_3
8	522aa	R197.300k_Assembly_Contig_53_3
9	522aa	R0946E_Contig_17:F:1143-2708
10	522aa	Primepii.300k_Assembly_Contig_28_3
>Cluster 202
0	522aa	Chinese-spring_Assembly_Contig_113:F:432-1997
1	505aa	chr6B:F:125404938-125406452
>Cluster 203
0	519aa	RFL189.Triticum-timopheevii.300k_Assembly_Contig_23:F:307-1863	RFL189
1	519aa	Triticum-timopheevii.300k_Assembly_Contig_23_1
>Cluster 204
0	475aa	Anapurna.300k_Assembly_Contig_69_2
1	517aa	Chinese-spring_Assembly_Contig_54:R:3314-1764
2	421aa	RFL213.R0934F.300k_Assembly_Contig_65:F:2-1264	RFL213
3	497aa	chr2D:F:617546025-617547515
4	421aa	R0934F.300k_Assembly_Contig_65_2
5	436aa	R0932E.300k_Assembly_Contig_70_2
6	440aa	R197.300k_Assembly_Contig_48_2
7	518aa	R0946E_Contig_54:R:3290-1737
8	431aa	Primepii.300k_Assembly_Contig_61_2
>Cluster 205
0	512aa	Fielder_Contig_347:R:1636-101
>Cluster 206
0	511aa	Fielder_Contig_260:R:1734-202
>Cluster 207
0	510aa	RFL191.R197.300k_Assembly_Contig_136:F:1821-3350	RFL191
1	510aa	R197.300k_Assembly_Contig_136_1
>Cluster 208
0	506aa	Anapurna.300k_Assembly_Contig_107_1
1	506aa	Chinese-spring_Assembly_Contig_104:F:457-1974
2	506aa	RFL193.R0934F.300k_Assembly_Contig_95:R:2975-1458	RFL193
3	303aa	chr1B:F:57374298-57375206
4	506aa	Fielder_Contig_106:F:410-1927
5	506aa	R0934F.300k_Assembly_Contig_95_1
6	506aa	R0932E.300k_Assembly_Contig_130_1
7	506aa	R197.300k_Assembly_Contig_110_1
8	506aa	R0946E_Contig_89:R:2801-1284
>Cluster 209
0	506aa	Anapurna.300k_Assembly_Contig_125_1
1	506aa	Chinese-spring_Assembly_Contig_110:F:435-1952
2	506aa	RFL192.R197.300k_Assembly_Contig_134:F:477-1994	RFL192
3	503aa	chr6A:F:69132561-69134069
4	506aa	Fielder_Contig_115:F:449-1966
5	506aa	R0934F.300k_Assembly_Contig_119_1
6	506aa	R0932E.300k_Assembly_Contig_136_1
7	506aa	R197.300k_Assembly_Contig_134_1
8	506aa	R0946E_Contig_116:R:1995-478
9	425aa	R0946E_Contig_233:R:1424-150
10	506aa	Primepii.300k_Assembly_Contig_133_1
>Cluster 210
0	504aa	RFL194.Primepii.300k_Assembly_Contig_121:F:426-1937	RFL194
1	504aa	Fielder_Contig_12:F:418-1929
2	504aa	Fielder_Contig_165:R:2029-518
3	107aa	Fielder_Contig_1073:R:540-220
4	504aa	R197.300k_Assembly_Contig_99_1
5	361aa	R197.300k_Assembly_Contig_132_1
6	504aa	Primepii.300k_Assembly_Contig_121_1
7	504aa	Primepii.300k_Assembly_Contig_107_1
>Cluster 211
0	502aa	Anapurna.300k_Assembly_Contig_2_4
1	502aa	Chinese-spring_Assembly_Contig_4:R:5828-4323
2	502aa	RFL195.R0932E.300k_Assembly_Contig_95:F:136-1641	RFL195
3	502aa	RFL28.Anapurna.300k_Assembly_Contig_2:R:5594-4089	RFL28
4	403aa	chr7D:F:192447546-192448754
5	502aa	Fielder_Contig_2:F:118-1623
6	502aa	R0934F.300k_Assembly_Contig_163_1
7	502aa	R0932E.300k_Assembly_Contig_95_1
8	502aa	R197.300k_Assembly_Contig_176_1
9	502aa	R0946E_Contig_4:F:187-1692
10	502aa	Primepii.300k_Assembly_Contig_171_1
>Cluster 212
0	500aa	Anapurna.300k_Assembly_Contig_65_1
1	500aa	Chinese-spring_Assembly_Contig_63:R:2956-1457
2	500aa	RFL197.R0934F.300k_Assembly_Contig_105:F:570-2069	RFL197
3	482aa	chrUn:F:79937107-79938552
4	500aa	Fielder_Contig_77:F:823-2322
5	500aa	R0934F.300k_Assembly_Contig_105_1
6	500aa	R0932E.300k_Assembly_Contig_84_1
7	500aa	R197.300k_Assembly_Contig_89_1
8	500aa	R0946E_Contig_99:R:2716-1217
9	500aa	Primepii.300k_Assembly_Contig_78_1
>Cluster 213
0	500aa	Anapurna.300k_Assembly_Contig_81_2
1	500aa	Chinese-spring_Assembly_Contig_3:R:2124-625
2	162aa	Chinese-spring_Assembly_Contig_639:R:1005-520
3	500aa	RFL196.Anapurna.300k_Assembly_Contig_81:R:2053-554	RFL196
4	481aa	chr6D:R:7345263-7343821
5	500aa	Fielder_Contig_98:F:1632-3131
6	500aa	R0934F.300k_Assembly_Contig_112_2
7	500aa	R0932E.300k_Assembly_Contig_106_2
8	500aa	R197.300k_Assembly_Contig_88_2
9	500aa	R0946E_Contig_98:R:2248-749
10	500aa	Primepii.300k_Assembly_Contig_103_2
>Cluster 214
0	500aa	Fielder_Contig_534:R:1527-28
>Cluster 215
0	498aa	Fielder_Contig_310:F:224-1717
>Cluster 216
0	497aa	Anapurna.300k_Assembly_Contig_150_1
1	497aa	Chinese-spring_Assembly_Contig_138:F:393-1883
2	497aa	RFL198.Anapurna.300k_Assembly_Contig_150:R:2079-589	RFL198
3	490aa	chr6D:F:48081825-48083294
4	497aa	Fielder_Contig_146:R:1987-497
5	497aa	R0934F.300k_Assembly_Contig_151_1
6	497aa	R0932E.300k_Assembly_Contig_169_1
7	497aa	R197.300k_Assembly_Contig_157_1
8	497aa	R0946E_Contig_140:F:307-1797
9	497aa	Primepii.300k_Assembly_Contig_157_1
>Cluster 217
0	329aa	Anapurna.300k_Assembly_Contig_166_1
1	329aa	Chinese-spring_Assembly_Contig_170:R:1414-428
2	329aa	RFL199.R0932E.300k_Assembly_Contig_181:F:1038-2024	RFL199
3	180aa	RFL199.R0932E.300k_Assembly_Contig_181:F:535-1074	RFL199
4	296aa	chr6B:R:123496434-123495547
5	329aa	Fielder_Contig_166:F:902-1888
6	329aa	R0934F.300k_Assembly_Contig_170_1
7	329aa	R0932E.300k_Assembly_Contig_181_1
8	329aa	R197.300k_Assembly_Contig_178_1
9	497aa	Triticum-timopheevii.300k_Assembly_Contig_110_1
10	329aa	R0946E_Contig_167:R:1458-472
11	180aa	R0946E_Contig_167:R:1961-1422
12	218aa	Primepii.300k_Assembly_Contig_175_1
13	289aa	Primepii.300k_Assembly_Contig_175_2
>Cluster 218
0	496aa	Anapurna.300k_Assembly_Contig_151_1
1	496aa	Chinese-spring_Assembly_Contig_152:F:423-1910
2	496aa	RFL200.R0934F.300k_Assembly_Contig_135:F:450-1937	RFL200
3	493aa	chr6D:R:48468832-48467354
4	496aa	Fielder_Contig_138:R:1966-479
5	496aa	R0934F.300k_Assembly_Contig_135_1
6	496aa	R0932E.300k_Assembly_Contig_158_1
7	496aa	R197.300k_Assembly_Contig_148_1
8	496aa	R0946E_Contig_127:R:2014-527
9	496aa	Primepii.300k_Assembly_Contig_149_1
>Cluster 219
0	383aa	Anapurna.300k_Assembly_Contig_156_1
1	383aa	Chinese-spring_Assembly_Contig_135:F:790-1938
2	383aa	RFL201.Primepii.300k_Assembly_Contig_153:F:1149-2297	RFL201
3	150aa	RFL201.Primepii.300k_Assembly_Contig_153:F:817-1266	RFL201
4	378aa	chr6A:F:66373785-66374918
5	383aa	Fielder_Contig_141:F:844-1992
6	383aa	R0934F.300k_Assembly_Contig_162_1
7	383aa	R0932E.300k_Assembly_Contig_159_1
8	383aa	R197.300k_Assembly_Contig_162_1
9	494aa	Triticum-timopheevii.300k_Assembly_Contig_95_1
10	150aa	R0946E_Contig_136:F:520-969
11	383aa	R0946E_Contig_136:F:852-2000
12	383aa	Primepii.300k_Assembly_Contig_153_1
>Cluster 220
0	493aa	Anapurna.300k_Assembly_Contig_157_1
1	492aa	Chinese-spring_Assembly_Contig_155:R:1959-484
2	493aa	RFL202.R0932E.300k_Assembly_Contig_165:F:423-1901	RFL202
3	489aa	chr6B:R:123206266-123204800
4	492aa	Fielder_Contig_155:F:430-1905
5	493aa	R0934F.300k_Assembly_Contig_154_1
6	493aa	R0932E.300k_Assembly_Contig_165_1
7	493aa	R197.300k_Assembly_Contig_166_1
8	493aa	R0946E_Contig_156:F:447-1925
9	493aa	Primepii.300k_Assembly_Contig_167_1
>Cluster 221
0	493aa	RFL204.Triticum-timopheevii.300k_Assembly_Contig_100:R:1943-465	RFL204
1	493aa	Triticum-timopheevii.300k_Assembly_Contig_100_1
2	263aa	Triticum-timopheevii.300k_Assembly_Contig_103_1
>Cluster 222
0	270aa	Anapurna.300k_Assembly_Contig_153_1
1	246aa	Chinese-spring_Assembly_Contig_159:R:1275-538
2	270aa	Chinese-spring_Assembly_Contig_159:R:2011-1202
3	206aa	RFL4.Triticum-timopheevii.300k_Assembly_Contig_19:F:35-652	RFL4
4	439aa	RFL203.Triticum-timopheevii.300k_Assembly_Contig_3:F:1093-2409	RFL203
5	240aa	chr6A:F:66380126-66380845
6	246aa	Fielder_Contig_161:F:1335-2072
7	270aa	Fielder_Contig_161:F:599-1408
8	270aa	R0934F.300k_Assembly_Contig_157_1
9	246aa	R0934F.300k_Assembly_Contig_157_2
10	270aa	R0932E.300k_Assembly_Contig_173_1
11	246aa	R0932E.300k_Assembly_Contig_173_2
12	270aa	R197.300k_Assembly_Contig_150_1
13	493aa	Triticum-timopheevii.300k_Assembly_Contig_120_1
14	432aa	Triticum-timopheevii.300k_Assembly_Contig_119_1
15	439aa	Triticum-timopheevii.300k_Assembly_Contig_3_1
16	248aa	Triticum-timopheevii.300k_Assembly_Contig_105_1
17	246aa	R0946E_Contig_159:F:1221-1958
18	197aa	R0946E_Contig_218:R:1208-618
19	270aa	R0946E_Contig_159:F:485-1294
>Cluster 223
0	488aa	R0946E_Contig_230:F:390-1853
>Cluster 224
0	487aa	Anapurna.300k_Assembly_Contig_140_1
1	487aa	Chinese-spring_Assembly_Contig_143:R:2059-599
2	487aa	RFL205.Triticum-timopheevii.300k_Assembly_Contig_96:F:612-2072	RFL205
3	484aa	chr6A:R:66814143-66812692
4	487aa	Fielder_Contig_147:F:442-1902
5	175aa	Fielder_Contig_518:F:41-565
6	487aa	R0934F.300k_Assembly_Contig_159_1
7	487aa	R0932E.300k_Assembly_Contig_155_1
8	487aa	R197.300k_Assembly_Contig_151_1
9	487aa	Triticum-timopheevii.300k_Assembly_Contig_96_1
10	487aa	R0946E_Contig_155:R:1927-467
11	487aa	Primepii.300k_Assembly_Contig_148_1
>Cluster 225
0	486aa	Fielder_Contig_434:F:2-1459
>Cluster 226
0	484aa	Chinese-spring_Assembly_Contig_150:R:1829-378
1	350aa	RFL206.R0932E.300k_Assembly_Contig_117:F:93-1142	RFL206
2	432aa	chr6B:R:13704854-13703559
3	350aa	R0932E.300k_Assembly_Contig_117_1
>Cluster 227
0	484aa	RFL207.Triticum-timopheevii.300k_Assembly_Contig_62:F:815-2266	RFL207
1	484aa	Triticum-timopheevii.300k_Assembly_Contig_62_1
>Cluster 228
0	482aa	RFL208.300k_Assembly_Contig_136:F:341-1786	RFL208
1	482aa	Fielder_Contig_128:F:509-1954
>Cluster 229
0	481aa	Anapurna.300k_Assembly_Contig_141_1
1	481aa	Chinese-spring_Assembly_Contig_121:R:2434-992
2	481aa	RFL209.R0932E.300k_Assembly_Contig_174:F:289-1731	RFL209
3	446aa	chr6D:R:48460234-48458897
4	481aa	Fielder_Contig_125:R:2050-608
5	481aa	R0934F.300k_Assembly_Contig_140_1
6	481aa	R0932E.300k_Assembly_Contig_174_1
7	481aa	R197.300k_Assembly_Contig_154_1
8	481aa	R0946E_Contig_138:R:2034-592
9	481aa	Primepii.300k_Assembly_Contig_152_1
>Cluster 230
0	480aa	Anapurna.300k_Assembly_Contig_149_1
1	480aa	Chinese-spring_Assembly_Contig_128:F:390-1829
2	480aa	RFL210.R0934F.300k_Assembly_Contig_152:F:360-1799	RFL210
3	477aa	chr6D:F:48156333-48157763
4	480aa	Fielder_Contig_123:R:1886-447
5	185aa	Fielder_Contig_1019:R:815-261
6	480aa	R0934F.300k_Assembly_Contig_152_1
7	480aa	R0932E.300k_Assembly_Contig_172_1
8	480aa	R197.300k_Assembly_Contig_168_1
9	480aa	R0946E_Contig_132:F:384-1823
10	480aa	Primepii.300k_Assembly_Contig_166_1
>Cluster 231
0	480aa	Chinese-spring_Assembly_Contig_204:F:55-1494
>Cluster 232
0	479aa	Fielder_Contig_288:F:521-1957
>Cluster 233
0	476aa	RFL211.Triticum-timopheevii.300k_Assembly_Contig_99:F:553-1980	RFL211
1	476aa	Triticum-timopheevii.300k_Assembly_Contig_99_1
>Cluster 234
0	475aa	Anapurna.300k_Assembly_Contig_96_1
1	281aa	Anapurna.300k_Assembly_Contig_75_2
2	281aa	Chinese-spring_Assembly_Contig_83:R:1360-518
3	475aa	Chinese-spring_Assembly_Contig_106:R:1944-520
4	281aa	RFL212.R0934F.300k_Assembly_Contig_94:F:2220-3062	RFL212
5	275aa	chr6D:F:41235251-41236075
6	456aa	chr6A:F:51880136-51881503
7	475aa	Fielder_Contig_105:R:1991-567
8	281aa	Fielder_Contig_70:F:1952-2794
9	475aa	R0934F.300k_Assembly_Contig_107_1
10	281aa	R0934F.300k_Assembly_Contig_94_2
11	475aa	R0932E.300k_Assembly_Contig_99_1
12	281aa	R0932E.300k_Assembly_Contig_97_2
13	294aa	R197.300k_Assembly_Contig_109_1
14	281aa	R197.300k_Assembly_Contig_85_2
15	306aa	Triticum-timopheevii.300k_Assembly_Contig_73_1
16	223aa	Triticum-timopheevii.300k_Assembly_Contig_132_1
17	475aa	R0946E_Contig_106:F:986-2410
18	281aa	R0946E_Contig_92:F:2094-2936
19	475aa	Primepii.300k_Assembly_Contig_99_1
20	281aa	Primepii.300k_Assembly_Contig_76_2
>Cluster 235
0	475aa	Chinese-spring_Assembly_Contig_125:R:2160-736
1	460aa	chr6B:F:125379584-125380963
>Cluster 236
0	432aa	Anapurna.300k_Assembly_Contig_34_2
1	432aa	Chinese-spring_Assembly_Contig_40:F:435-1730
2	432aa	RFL236.Primepii.300k_Assembly_Contig_29:R:3008-1713	RFL236
3	413aa	chr1D:R:36624660-36623422
4	472aa	Fielder_Contig_60:F:121-1536
5	432aa	R0934F.300k_Assembly_Contig_33_2
6	429aa	R0932E.300k_Assembly_Contig_52_1
7	432aa	R197.300k_Assembly_Contig_50_2
8	432aa	R0946E_Contig_28:R:3050-1755
9	432aa	Primepii.300k_Assembly_Contig_29_3
>Cluster 237
0	470aa	RFL215.Triticum-timopheevii.300k_Assembly_Contig_98:F:803-2212	RFL215
1	470aa	Triticum-timopheevii.300k_Assembly_Contig_98_1
>Cluster 238
0	464aa	Anapurna.300k_Assembly_Contig_126_1
1	257aa	Chinese-spring_Assembly_Contig_84:F:1810-2580
2	464aa	RFL216.Anapurna.300k_Assembly_Contig_126:R:1810-419	RFL216
3	241aa	chr6A:R:7185372-7184650
4	257aa	R0934F.300k_Assembly_Contig_102_2
5	257aa	R0932E.300k_Assembly_Contig_93_2
6	257aa	R197.300k_Assembly_Contig_96_2
7	257aa	R0946E_Contig_70:F:1811-2581
>Cluster 239
0	463aa	RFL18.Triticum-timopheevii.300k_Assembly_Contig_16:F:782-2170	RFL18
1	463aa	Triticum-timopheevii.300k_Assembly_Contig_16_2
>Cluster 240
0	459aa	Chinese-spring_Assembly_Contig_53:F:3-1379
1	421aa	RFL223.Primepii.300k_Assembly_Contig_36:F:34-1296	RFL223
2	411aa	chr1D:F:50007209-50008441
3	462aa	Fielder_Contig_52:R:3270-1885
4	415aa	R0934F.300k_Assembly_Contig_58_1
5	303aa	R0932E.300k_Assembly_Contig_219_2
6	461aa	R0946E_Contig_198:R:3165-1783
7	409aa	R0946E_Contig_57:F:2-1228
8	421aa	Primepii.300k_Assembly_Contig_36_1
>Cluster 241
0	461aa	RFL218.Primepii.300k_Assembly_Contig_95:R:1864-482	RFL218
1	172aa	RFL328.300k_Assembly_Contig_173:F:1220-1735	RFL328
2	461aa	Fielder_Contig_95:F:1212-2594
3	461aa	R197.300k_Assembly_Contig_112_2
4	461aa	Primepii.300k_Assembly_Contig_95_2
>Cluster 242
0	460aa	Anapurna.300k_Assembly_Contig_91_1
1	460aa	Chinese-spring_Assembly_Contig_80:R:2919-1540
2	460aa	RFL219.R0932E.300k_Assembly_Contig_105:F:562-1941	RFL219
3	442aa	chrUn:R:80037139-80035814
4	460aa	Fielder_Contig_85:F:655-2034
5	460aa	R0934F.300k_Assembly_Contig_101_1
6	460aa	R0932E.300k_Assembly_Contig_105_1
7	460aa	R197.300k_Assembly_Contig_87_1
8	460aa	R0946E_Contig_90:R:2706-1327
9	460aa	Primepii.300k_Assembly_Contig_98_1
>Cluster 243
0	460aa	RFL220.Primepii.300k_Assembly_Contig_115:F:620-1999	RFL220
1	460aa	Primepii.300k_Assembly_Contig_115_2
>Cluster 244
0	373aa	Anapurna.300k_Assembly_Contig_30_2
1	373aa	Chinese-spring_Assembly_Contig_88:F:1119-2237
2	373aa	RFL221.Anapurna.300k_Assembly_Contig_30:F:1631-2749	RFL221
3	365aa	chr1D:R:49424985-49423891
4	455aa	Fielder_Contig_8:R:1971-607
5	455aa	R0934F.300k_Assembly_Contig_47_2
6	373aa	R0932E.300k_Assembly_Contig_33_2
7	373aa	R197.300k_Assembly_Contig_52_2
8	455aa	R0946E_Contig_48:R:2065-701
9	455aa	Primepii.300k_Assembly_Contig_15_2
>Cluster 245
0	454aa	Anapurna.300k_Assembly_Contig_25_3
1	454aa	Chinese-spring_Assembly_Contig_53:F:1383-2744
2	454aa	RFL223.Primepii.300k_Assembly_Contig_36:F:1300-2661	RFL223
3	439aa	chr1D:F:50008490-50009806
4	454aa	Fielder_Contig_52:R:1881-520
5	454aa	R0934F.300k_Assembly_Contig_58_2
6	399aa	R0932E.300k_Assembly_Contig_219_3
7	454aa	R0932E.300k_Assembly_Contig_57_3
8	454aa	R197.300k_Assembly_Contig_45_3
9	454aa	R0946E_Contig_57:F:1232-2593
10	454aa	R0946E_Contig_198:R:1779-418
11	454aa	Primepii.300k_Assembly_Contig_36_2
>Cluster 246
0	453aa	RFL224.R0932E.300k_Assembly_Contig_212:F:226-1584	RFL224
1	453aa	R0932E.300k_Assembly_Contig_212_1
>Cluster 247
0	450aa	RFL206.R0932E.300k_Assembly_Contig_117:F:1052-2401	RFL206
1	450aa	R0932E.300k_Assembly_Contig_117_2
>Cluster 248
0	448aa	Anapurna.300k_Assembly_Contig_95_1
1	243aa	Anapurna.300k_Assembly_Contig_32_2
2	243aa	Chinese-spring_Assembly_Contig_51:R:1339-611
3	243aa	RFL172.Primepii.300k_Assembly_Contig_68:R:1465-737	RFL172
4	448aa	RFL226.300k_Assembly_Contig_101:R:1850-507	RFL226
5	221aa	chr2B:R:95095769-95095107
6	243aa	Fielder_Contig_37:F:2093-2821
7	448aa	Fielder_Contig_111:R:1854-511
8	448aa	R0934F.300k_Assembly_Contig_98_1
9	243aa	R0934F.300k_Assembly_Contig_82_2
10	243aa	R0932E.300k_Assembly_Contig_67_2
11	243aa	R197.300k_Assembly_Contig_61_2
12	243aa	R0946E_Contig_67:R:1221-493
13	448aa	Primepii.300k_Assembly_Contig_118_1
14	243aa	Primepii.300k_Assembly_Contig_68_2
>Cluster 249
0	448aa	Chinese-spring_Assembly_Contig_57:F:378-1721
1	448aa	RFL227.R0934F.300k_Assembly_Contig_62:R:2795-1452	RFL227
2	439aa	chr2B:F:753792797-753794113
3	448aa	R0934F.300k_Assembly_Contig_62_1
4	440aa	Primepii.300k_Assembly_Contig_196_1
>Cluster 250
0	430aa	Anapurna.300k_Assembly_Contig_92_1
1	447aa	Chinese-spring_Assembly_Contig_76:R:3053-1713
2	445aa	chr1B:R:19063406-19062072
3	430aa	Fielder_Contig_87:F:300-1589
>Cluster 251
0	444aa	Anapurna.300k_Assembly_Contig_75_1
1	444aa	Chinese-spring_Assembly_Contig_83:R:2669-1338
2	444aa	RFL212.R0934F.300k_Assembly_Contig_94:F:911-2242	RFL212
3	412aa	chr6D:F:41234020-41235255
4	444aa	Fielder_Contig_70:F:643-1974
5	444aa	R0934F.300k_Assembly_Contig_94_1
6	444aa	R0932E.300k_Assembly_Contig_97_1
7	444aa	R197.300k_Assembly_Contig_85_1
8	444aa	R0946E_Contig_92:F:785-2116
9	444aa	Primepii.300k_Assembly_Contig_76_1
>Cluster 252
0	442aa	Anapurna.300k_Assembly_Contig_26_4
1	137aa	Chinese-spring_Assembly_Contig_803:R:731-321
2	442aa	Chinese-spring_Assembly_Contig_62:F:307-1632
3	442aa	RFL229.Primepii.300k_Assembly_Contig_33:F:635-1960	RFL229
[truncated: 1,895 more rows]

## Sheet: Supplementary Data 2
Supplementary Data 2. Genotyping of the transgenic wheat plants.
Description	Plasmid number	Plant number	RQ CN1
proTaRFL104 - TaRFL104 - terTaRFL104	T11063	B0155972	1.91
proTaRFL104 - TaRFL104 - terTaRFL104	T11063	B0155973	7.67
proTaRFL104 - TaRFL104 - terTaRFL104	T11063	B0155976	0.88
proTaRFL104 - TaRFL104 - terTaRFL104	T11063	B0155989	2.27
proTaRFL104 - TaRFL104 - terTaRFL104	T11063	B0155991	1.08
proTaRFL104 - TaRFL104 - terTaRFL104	T11063	B0155998	1.2
proTaRFL104 - TaRFL104 - terTaRFL104	T11063	B0155999	2.95
proTaRFL104 - TaRFL104 - terTaRFL104	T11063	B0156000	1.15
proTaRFL104 - TaRFL104 - terTaRFL104	T11063	B0156002	1.21
proTaRFL104 - TaRFL104 - terTaRFL104	T11063	B0156005	2.01
proTaRFL104 - TaRFL104 - terTaRFL104	T11063	B0156011	1.71
proTaRFL104 - TaRFL104 - terTaRFL104	T11063	B0156018	1.09
proTaRFL104 - TaRFL104 - terTaRFL104	T11063	B0156101	1.64
proTaRFL104 - TaRFL104 - terTaRFL104	T11063	B0156102	2.19
proTaRFL104 - TaRFL104 - terTaRFL104	T11063	B0156103	3.32
proZmUbi_intZmUbi - TaRFL104_v1 - terSbHSP	T11081	B0154950	0.97
proZmUbi_intZmUbi - TaRFL104_v1 - terSbHSP	T11081	B0154953	4.08
proZmUbi_intZmUbi - TaRFL104_v1 - terSbHSP	T11081	B0154955	0.86
proZmUbi_intZmUbi - TaRFL104_v1 - terSbHSP	T11081	B0154963	4.35
proZmUbi_intZmUbi - TaRFL104_v1 - terSbHSP	T11081	B0154968	1.06
proZmUbi_intZmUbi - TaRFL104_v1 - terSbHSP	T11081	B0154969	0.94
proZmUbi_intZmUbi - TaRFL104_v1 - terSbHSP	T11081	B0154977	0.81
proZmUbi_intZmUbi - TaRFL104_v1 - terSbHSP	T11081	B0155546	1.52
proZmUbi_intZmUbi - TaRFL104_v1 - terSbHSP	T11081	B0155548	1.07
proZmUbi_intZmUbi - TaRFL104_v1 - terSbHSP	T11081	B0155954	2.31
proZmUbi_intZmUbi - TaRFL104_v1 - terSbHSP	T11081	B0155573	1.84
proZmUbi_intZmUbi - TaRFL104_v1 - terSbHSP	T11081	B0155581	2.93
proZmUbi_intZmUbi - TaRFL104_v1 - terSbHSP	T11081	B0155538	1
proZmUbi_intZmUbi - TaRFL104_v1 - terSbHSP	T11081	B0155539	4.03
proZmUbi_intZmUbi - TaRFL104_v1 - terSbHSP	T11081	B0155958	0.98
proZmUbi_intZmUbi - TaRFL89_v1 - terSbHSP	T11082	B0156105	1.35
proZmUbi_intZmUbi - TaRFL89_v1 - terSbHSP	T11082	B0156106	3.43
proZmUbi_intZmUbi - TaRFL89_v1 - terSbHSP	T11082	B0156107	0.95
proZmUbi_intZmUbi - TaRFL89_v1 - terSbHSP	T11082	B0156108	0.99
proZmUbi_intZmUbi - TaRFL89_v1 - terSbHSP	T11082	B0156116	4.35
proZmUbi_intZmUbi - TaRFL89_v1 - terSbHSP	T11082	B0156120	1.04
proZmUbi_intZmUbi - TaRFL89_v1 - terSbHSP	T11082	B0156121	5.35
proZmUbi_intZmUbi - TaRFL89_v1 - terSbHSP	T11082	B0156127	0.55
proZmUbi_intZmUbi - TaRFL89_v1 - terSbHSP	T11082	B0156131	1.06
proZmUbi_intZmUbi - TaRFL89_v1 - terSbHSP	T11082	B0156135	4.17
proZmUbi_intZmUbi - TaRFL89_v1 - terSbHSP	T11082	B0156970	1.01
proZmUbi_intZmUbi - TaRFL89_v1 - terSbHSP	T11082	B0156972	1.01
proZmUbi_intZmUbi - TaRFL89_v1 - terSbHSP	T11082	B0156977	3.78
proZmUbi_intZmUbi - TaRFL89_v1 - terSbHSP	T11082	B0156981	1.77
proZmUbi_intZmUbi - TaRFL89_v1 - terSbHSP	T11082	B0156990	2.13
proZmUbi_intZmUbi - TaRFL89_v1 - terSbHSP	T11082	B0156995	2.58
proZmUbi_intZmUbi - TaRFL79_v1 - terSbHSP	T11083	B0157005	2.83
proZmUbi_intZmUbi - TaRFL79_v1 - terSbHSP	T11083	B0157009	1.09
proZmUbi_intZmUbi - TaRFL79_v1 - terSbHSP	T11083	B0157016	2.55
proZmUbi_intZmUbi - TaRFL79_v1 - terSbHSP	T11083	B0157019	1.14
proZmUbi_intZmUbi - TaRFL79_v1 - terSbHSP	T11083	B0157022	2.73
proZmUbi_intZmUbi - TaRFL79_v1 - terSbHSP	T11083	B0157038	1.06
proZmUbi_intZmUbi - TaRFL79_v1 - terSbHSP	T11083	B0157049	3.86
proZmUbi_intZmUbi - TaRFL79_v1 - terSbHSP	T11083	B0157052	5.5
proZmUbi_intZmUbi - TaRFL79_v1 - terSbHSP	T11083	B0157060	0.95
proZmUbi_intZmUbi - TaRFL79_v1 - terSbHSP	T11083	B0157062	0.99
proZmUbi_intZmUbi - TaRFL79_v1 - terSbHSP	T11083	B0157064	1
proZmUbi_intZmUbi - TaRFL79_v1 - terSbHSP	T11083	B0160224	5.9
proZmUbi_intZmUbi - TaRFL79_v1 - terSbHSP	T11083	B0160226	2.51
proZmUbi_intZmUbi - TaRFL79_v1 - terSbHSP	T11083	B0160228	0.86
proZmUbi_intZmUbi - TaRFL79_v1 - terSbHSP	T11083	B0160229	3.39
proZmUbi_intZmUbi - TaRFL79_v1 - terSbHSP	T11083	B0160230	0.84
proZmUbi_intZmUbi - TaRFL79_v1 - terSbHSP	T11083	B0160232	0.91
proZmUbi_intZmUbi - TaRFL79_v1 - terSbHSP	T11083	B0160233	0.87
proZmUbi_intZmUbi - TaRFL79_v1 - terSbHSP	T11083	B0160234	0.81
proZmUbi_intZmUbi - TaRFL79_v1 - terSbHSP	T11083	B0160235	2.27
proZmUbi_intZmUbi - TaRFL79_v1 - terSbHSP	T11083	B0160238	2.97
proZmUbi_intZmUbi - TaRFL79_v1 - terSbHSP	T11083	B0160239	3.18
proZmUbi_intZmUbi - TaRFL79_v1 - terSbHSP	T11083	B0160240	0.89
proZmUbi_intZmUbi - TaRFL79_v1 - terSbHSP	T11083	B0160241	1.64
proZmUbi_intZmUbi - TaRFL79_v1 - terSbHSP	T11083	B0160242	0.85
proZmUbi_intZmUbi - TaRFL79_v1 - terSbHSP	T11083	B0160244	6.82
proZmUbi_intZmUbi - TaRFL67_v1 - terSbHSP	T11084	B0157197	1.91
proZmUbi_intZmUbi - TaRFL67_v1 - terSbHSP	T11084	B0157198	6.23
proZmUbi_intZmUbi - TaRFL67_v1 - terSbHSP	T11084	B0157199	2.58
proZmUbi_intZmUbi - TaRFL67_v1 - terSbHSP	T11084	B0157201	1.74
proZmUbi_intZmUbi - TaRFL67_v1 - terSbHSP	T11084	B0160246	0.99
proZmUbi_intZmUbi - TaRFL67_v1 - terSbHSP	T11084	B0160248	0.68
proZmUbi_intZmUbi - TaRFL67_v1 - terSbHSP	T11084	B0160250	3.84
proZmUbi_intZmUbi - TaRFL67_v1 - terSbHSP	T11084	B0160251	14.83
proZmUbi_intZmUbi - TaRFL67_v1 - terSbHSP	T11084	B0160252	1.56
proZmUbi_intZmUbi - TaRFL67_v1 - terSbHSP	T11084	B0160254	6.92
proZmUbi_intZmUbi - TaRFL67_v1 - terSbHSP	T11084	B0160255	1.02
proZmUbi_intZmUbi - TaRFL67_v1 - terSbHSP	T11084	B0160256	1.65
proZmUbi_intZmUbi - TaRFL67_v1 - terSbHSP	T11084	B0160258	1.71
proZmUbi_intZmUbi - TaRFL67_v1 - terSbHSP	T11084	B0160259	4
proZmUbi_intZmUbi - TaRFL67_v1 - terSbHSP	T11084	B0162939	1.73
proZmUbi_intZmUbi - TaRFL67_v1 - terSbHSP	T11084	B0162940	0.82
proZmUbi_intZmUbi - TaRFL67_v1 - terSbHSP	T11084	B0162942	1.88
proZmUbi_intZmUbi - TaRFL67_v1 - terSbHSP	T11084	B0162943	1.41
proZmUbi_intZmUbi - TaRFL67_v1 - terSbHSP	T11084	B0162945	1.78
proZmUbi_intZmUbi - TaRFL67_v1 - terSbHSP	T11084	B0162947	1.13
proTaRFL79 - TaRFL79 - terTaRFL79	T11176	B0163572	6.11
proTaRFL79 - TaRFL79 - terTaRFL79	T11176	B0163574	2.66
proTaRFL79 - TaRFL79 - terTaRFL79	T11176	B0163575	3.61
proTaRFL79 - TaRFL79 - terTaRFL79	T11176	B0163580	2.66
proTaRFL79 - TaRFL79 - terTaRFL79	T11176	B0163584	3.53
proTaRFL79 - TaRFL79 - terTaRFL79	T11176	B0164256	15.14
proTaRFL79 - TaRFL79 - terTaRFL79	T11176	B0164257	1
proTaRFL79 - TaRFL79 - terTaRFL79	T11176	B0164260	1.27
proTaRFL79 - TaRFL79 - terTaRFL79	T11176	B0164263	0.93
proTaRFL79 - TaRFL79 - terTaRFL79	T11176	B0163587	0.92
proTaRFL79 - TaRFL79 - terTaRFL79	T11176	B0164265	1.62
proTaRFL79 - TaRFL79 - terTaRFL79	T11176	B0164269	3.32
proTaRFL79 - TaRFL79 - terTaRFL79	T11176	B0164270	25.28
proZmUbi_intZmUbi - TaRFL164a_v1 - terSbHSP	T11343	B0183122	1.046
proZmUbi_intZmUbi - TaRFL164a_v1 - terSbHSP	T11343	B0183124	1.795
proZmUbi_intZmUbi - TaRFL164a_v1 - terSbHSP	T11343	B0183126	11.306
proZmUbi_intZmUbi - TaRFL164a_v1 - terSbHSP	T11343	B0183127	12.432
proZmUbi_intZmUbi - TaRFL164a_v1 - terSbHSP	T11343	B0183128	0.692
proZmUbi_intZmUbi - TaRFL164a_v1 - terSbHSP	T11343	B0183271	1.05
proZmUbi_intZmUbi - TaRFL164a_v1 - terSbHSP	T11343	B0183272	6.312
proZmUbi_intZmUbi - TaRFL164a_v1 - terSbHSP	T11343	B0183274	2.757
proZmUbi_intZmUbi - TaRFL164a_v1 - terSbHSP	T11343	B0183275	1.235
proZmUbi_intZmUbi - TaRFL164a_v1 - terSbHSP	T11343	B0183277	2.018
proZmUbi_intZmUbi - TaRFL164a_v1 - terSbHSP	T11343	B0183279	3.492
proZmUbi_intZmUbi - TaRFL164a_v1 - terSbHSP	T11343	B0183280	11.197
proZmUbi_intZmUbi - TaRFL164a_v1 - terSbHSP	T11343	B0183282	5.035
proZmUbi_intZmUbi - TaRFL164a_v1 - terSbHSP	T11343	B0183283	1.217
proZmUbi_intZmUbi - TaRFL164a_v1 - terSbHSP	T11343	B0183284	1.44
proZmUbi_intZmUbi - TaRFL164a_v1 - terSbHSP	T11343	B0183286	2.102
proZmUbi_intZmUbi - TaRFL29a_v1 - terSbHSP	T11345	B0175054	4.99
proZmUbi_intZmUbi - TaRFL29a_v1 - terSbHSP	T11345	B0175055	1.1
proZmUbi_intZmUbi - TaRFL29a_v1 - terSbHSP	T11345	B0175056	21.41
proZmUbi_intZmUbi - TaRFL29a_v1 - terSbHSP	T11345	B0175057	3.18
proZmUbi_intZmUbi - TaRFL29a_v1 - terSbHSP	T11345	B0175058	1.27
proZmUbi_intZmUbi - TaRFL29a_v1 - terSbHSP	T11345	B0175060	1
proZmUbi_intZmUbi - TaRFL29a_v1 - terSbHSP	T11345	B0175062	1.19
proZmUbi_intZmUbi - TaRFL29a_v1 - terSbHSP	T11345	B0175064	2.22
proZmUbi_intZmUbi - TaRFL29a_v1 - terSbHSP	T11345	B0175046	1.85
proZmUbi_intZmUbi - TaRFL29a_v1 - terSbHSP	T11345	B0175048	6.32
proZmUbi_intZmUbi - TaRFL29a_v1 - terSbHSP	T11345	B0175049	53.08
proZmUbi_intZmUbi - TaRFL29a_v1 - terSbHSP	T11345	B0175050	6.11
proZmUbi_intZmUbi - TaRFL29a_v1 - terSbHSP	T11345	B0175052	11.96
proZmUbi_intZmUbi - TaRFL29a_v1 - terSbHSP	T11345	B0176336	0.965
proZmUbi_intZmUbi - TaRFL29a_v1 - terSbHSP	T11345	B0176322	0.529
proZmUbi_intZmUbi - TaRFL29a_v1 - terSbHSP	T11345	B0176324	3.845
proZmUbi_intZmUbi - TaRFL29a_v1 - terSbHSP	T11345	B0176325	2.791
proZmUbi_intZmUbi - TaRFL29a_v1 - terSbHSP	T11345	B0176327	2.656
proZmUbi_intZmUbi - TaRFL29a_v1 - terSbHSP	T11345	B0176328	1
proZmUbi_intZmUbi - TaRFL29a_v1 - terSbHSP	T11345	B0176330	3.069
proZmUbi_intZmUbi - TaRFL29a_v1 - terSbHSP	T11345	B0176332	14.016
proZmUbi_intZmUbi - TaRFL29a_v1 - terSbHSP	T11345	B0176334	8.011
proZmUbi_intZmUbi - TaRFL29a_v1 - terSbHSP	T11345	B0176335	5.095
proZmUbi_intZmUbi - TaRFL166_v1 - terSbHSP	T11347	B0182413	1.78
proZmUbi_intZmUbi - TaRFL166_v1 - terSbHSP	T11347	B0182414	2.051
proZmUbi_intZmUbi - TaRFL166_v1 - terSbHSP	T11347	B0182416	2.799
proZmUbi_intZmUbi - TaRFL166_v1 - terSbHSP	T11347	B0182418	11.6
proZmUbi_intZmUbi - TaRFL166_v1 - terSbHSP	T11347	B0182419	2.006
proZmUbi_intZmUbi - TaRFL166_v1 - terSbHSP	T11347	B0182421	1.093
proZmUbi_intZmUbi - TaRFL166_v1 - terSbHSP	T11347	B0182423	1.124
proZmUbi_intZmUbi - TaRFL166_v1 - terSbHSP	T11347	B0182424	2.187
proZmUbi_intZmUbi - TaRFL166_v1 - terSbHSP	T11347	B0182425	25.492
proZmUbi_intZmUbi - TaRFL166_v1 - terSbHSP	T11347	B0182427	1.225
proZmUbi_intZmUbi - TaRFL166_v1 - terSbHSP	T11347	B0182428	10.733
proZmUbi_intZmUbi - TaRFL166_v1 - terSbHSP	T11347	B0182429	4.901
proZmUbi_intZmUbi - TaRFL166_v1 - terSbHSP	T11347	B0182430	1.064
proZmUbi_intZmUbi - TaRFL166_v1 - terSbHSP	T11347	B0182431	1.956
proZmUbi_intZmUbi - TaRFL166_v1 - terSbHSP	T11347	B0182433	5.152
proZmUbi_intZmUbi - TaRFL166_v1 - terSbHSP	T11347	B0182434	3.368
proZmUbi_intZmUbi - TaRFL166_v1 - terSbHSP	T11347	B0183087	2.512
proZmUbi_intZmUbi - TaRFL166_v1 - terSbHSP	T11347	B0183089	3.048
proZmUbi_intZmUbi - TaRFL166_v1 - terSbHSP	T11347	B0183093	8.191
proZmUbi_intZmUbi - TaRFL166_v1 - terSbHSP	T11347	B0183094	1.406
proZmUbi_intZmUbi - TaRFL166_v1 - terSbHSP	T11347	B0183095	4.721
proZmUbi_intZmUbi - TaRFL166_v1 - terSbHSP	T11347	B0183097	0.97
proZmUbi_intZmUbi - TaRFL166_v1 - terSbHSP	T11347	B0183098	20.421
proZmUbi_intZmUbi - TaRFL166_v1 - terSbHSP	T11347	B0183099	1.276
proZmUbi_intZmUbi - TaRFL166_v1 - terSbHSP	T11347	B0183100	4.88
proZmUbi_intZmUbi - TaRFL166_v1 - terSbHSP	T11347	B0183101	1.73
proZmUbi_intZmUbi - TaRFL166_v1 - terSbHSP	T11347	B0183102	2.349
proZmUbi_intZmUbi - TaRFL166_v1 - terSbHSP	T11347	B0183103	4.891
proZmUbi_intZmUbi - TaRFL166_v1 - terSbHSP	T11347	B0183104	4.874
proZmUbi_intZmUbi - TaRFL166_v1 - terSbHSP	T11347	B0183105	3.382
proZmUbi_intZmUbi - TaRFL166_v1 - terSbHSP	T11347	B0183107	1.024
proZmUbi_intZmUbi - TaRFL166_v1 - terSbHSP	T11347	B0183108	3.025
proZmUbi_intZmUbi - TaRFL166_v1 - terSbHSP	T11347	B0183110	1.869
proZmUbi_intZmUbi - TaRFL166_v1 - terSbHSP	T11347	B0183111	3.784
proZmUbi_intZmUbi - TaRFL166_v1 - terSbHSP	T11347	B0183113	1.181
proZmUbi_intZmUbi - TaRFL166_v1 - terSbHSP	T11347	B0183115	17.815
proZmUbi_intZmUbi - TaRFL166_v1 - terSbHSP	T11347	B0183117	5.583
proZmUbi_intZmUbi - TaRFL166_v1 - terSbHSP	T11347	B0183119	2.778
proZmUbi_intZmUbi - TaRFL166_v1 - terSbHSP	T11347	B0183120	19.617
proZmUbi_intZmUbi - TaRFL166_v1 - terSbHSP	T11347	B0183090	8.028
proZmUbi_intZmUbi - TaRFL166_v1 - terSbHSP	T11347	B0183091	0.951
proZmUbi_intZmUbi - TaRFL29b_v1 - terSbHSP	T11348	B0176360	13.114
proZmUbi_intZmUbi - TaRFL29b_v1 - terSbHSP	T11348	B0176361	7.846
proZmUbi_intZmUbi - TaRFL29b_v1 - terSbHSP	T11348	B0176362	1.022
proZmUbi_intZmUbi - TaRFL29b_v1 - terSbHSP	T11348	B0176364	2.145
proZmUbi_intZmUbi - TaRFL29b_v1 - terSbHSP	T11348	B0176365	5.901
proZmUbi_intZmUbi - TaRFL29b_v1 - terSbHSP	T11348	B0176367	1.972
proZmUbi_intZmUbi - TaRFL29b_v1 - terSbHSP	T11348	B0176369	5.84
proZmUbi_intZmUbi - TaRFL29b_v1 - terSbHSP	T11348	B0176371	1.783
proZmUbi_intZmUbi - TaRFL29b_v1 - terSbHSP	T11348	B0176372	5.967
proZmUbi_intZmUbi - TaRFL29b_v1 - terSbHSP	T11348	B0176346	7.611
proZmUbi_intZmUbi - TaRFL29b_v1 - terSbHSP	T11348	B0176348	2.022
proZmUbi_intZmUbi - TaRFL29b_v1 - terSbHSP	T11348	B0176349	2.975
proZmUbi_intZmUbi - TaRFL29b_v1 - terSbHSP	T11348	B0176350	10.232
proZmUbi_intZmUbi - TaRFL29b_v1 - terSbHSP	T11348	B0176352	3.771
proZmUbi_intZmUbi - TaRFL29b_v1 - terSbHSP	T11348	B0176354	14.991
proZmUbi_intZmUbi - TaRFL29b_v1 - terSbHSP	T11348	B0176356	2.687
proZmUbi_intZmUbi - TaRFL29b_v1 - terSbHSP	T11348	B0176358	1.112
proZmUbi_intZmUbi - TaRFL29b_v1 - terSbHSP	T11348	B0176913	0.86
proZmUbi_intZmUbi - TaRFL29b_v1 - terSbHSP	T11348	B0176914	0.909
proZmUbi_intZmUbi - TaRFL29b_v1 - terSbHSP	T11348	B0176338	2.034
proZmUbi_intZmUbi - TaRFL29b_v1 - terSbHSP	T11348	B0176340	0.937
proZmUbi_intZmUbi - TaRFL29b_v1 - terSbHSP	T11348	B0176342	10.593
proZmUbi_intZmUbi - TaRFL29b_v1 - terSbHSP	T11348	B0176343	3.972
proZmUbi_intZmUbi - TaRFL29b_v1 - terSbHSP	T11348	B0176344	6.16
proZmUbi_intZmUbi - TaRFL29b_v1 - terSbHSP	T11348	B0176345	5.756
proZmUbi_intZmUbi - TaRFL29b_v1 - terSbHSP	T11348	B0176915	2.02
proTaRFL29a - TaRFL29a_v2 - terTaRFL29a	T11417	B0177175	4.976
proTaRFL29a - TaRFL29a_v2 - terTaRFL29a	T11417	B0177177	0.977
proTaRFL29a - TaRFL29a_v2 - terTaRFL29a	T11417	B0177179	4.326
proTaRFL29a - TaRFL29a_v2 - terTaRFL29a	T11417	B0177180	1.022
proTaRFL29a - TaRFL29a_v2 - terTaRFL29a	T11417	B0177181	1.937
proTaRFL29a - TaRFL29a_v2 - terTaRFL29a	T11417	B0177183	0.878
proTaRFL29a - TaRFL29a_v2 - terTaRFL29a	T11417	B0177184	3.343
proTaRFL29a - TaRFL29a_v2 - terTaRFL29a	T11417	B0177185	1.066
proTaRFL29a - TaRFL29a_v2 - terTaRFL29a	T11417	B0177187	1.876
proTaRFL29a - TaRFL29a_v2 - terTaRFL29a	T11417	B0177189	0.961
proTaRFL29a - TaRFL29a_v2 - terTaRFL29a	T11417	B0177190	0.991
proTaRFL29a - TaRFL29a_v2 - terTaRFL29a	T11417	B0177191	3.385
proTaRFL29a - TaRFL29a_v2 - terTaRFL29a	T11417	B0177192	12.075
proTaRFL29a - TaRFL29a_v2 - terTaRFL29a	T11417	B0177193	2.227
proTaRFL29a - TaRFL29a_v2 - terTaRFL29a	T11417	B0177194	7.423
proTaRFL29a - TaRFL29a_v2 - terTaRFL29a	T11417	B0177483	1.113
proTaRFL29a - TaRFL29a_v2 - terTaRFL29a	T11417	B0177520	1.57
proTaRFL29a - TaRFL29a_v2 - terTaRFL29a	T11417	B0177134	0.98
proTaRFL29a - TaRFL29a_v2 - terTaRFL29a	T11417	B0177539	0.692
proTaRFL29a - TaRFL29a_v2 - terTaRFL29a	T11417	B0177136	4.528
proTaRFL29a - TaRFL29a_v2 - terTaRFL29a	T11417	B0177137	1.753
proTaRFL29a - TaRFL29a_v2 - terTaRFL29a	T11417	B0177138	2.336
proTaRFL29a - TaRFL29a_v2 - terTaRFL29a	T11417	B0177139	3.434
proTaRFL29a - TaRFL29a_v2 - terTaRFL29a	T11417	B0177140	1.056
proTaRFL29a - TaRFL29a_v2 - terTaRFL29a	T11417	B0177142	3.516
proTaRFL29a - TaRFL29a_v2 - terTaRFL29a	T11417	B0177144	1.056
proTaRFL29a - TaRFL29a_v2 - terTaRFL29a	T11417	B0177145	1.058
proTaRFL29a - TaRFL29a_v2 - terTaRFL29a	T11417	B0177146	1.094
proTaRFL29a - TaRFL29a_v2 - terTaRFL29a	T11417	B0177148	1.786
proTaRFL29a - TaRFL29a_v2 - terTaRFL29a	T11417	B0177150	3.336
proTaRFL29a - TaRFL29a_v2 - terTaRFL29a	T11417	B0177151	7.29
proTaRFL29a - TaRFL29a_v2 - terTaRFL29a	T11417	B0177152	1.9
proTaRFL29a - TaRFL29a_v2 - terTaRFL29a	T11417	B0177153	5.457
proTaRFL29a - TaRFL29a_v2 - terTaRFL29a	T11417	B0177155	4.398
proTaRFL29a - TaRFL29a_v2 - terTaRFL29a	T11417	B0177157	3.042
proTaRFL29a - TaRFL29a_v2 - terTaRFL29a	T11417	B0177159	1.956
proTaRFL29a - TaRFL29a_v2 - terTaRFL29a	T11417	B0177160	23.328
proTaRFL29a - TaRFL29a_v2 - terTaRFL29a	T11417	B0177161	0.999
proTaRFL29a - TaRFL29a_v2 - terTaRFL29a	T11417	B0177163	1.139
proTaRFL29a - TaRFL29a_v2 - terTaRFL29a	T11417	B0177164	10.404
proTaRFL29a - TaRFL29a_v2 - terTaRFL29a	T11417	B0177165	3.598
proTaRFL29a - TaRFL29a_v2 - terTaRFL29a	T11417	B0177166	8.994
proTaRFL29a - TaRFL29a_v2 - terTaRFL29a	T11417	B0177167	1.982
proTaRFL29a - TaRFL29a_v2 - terTaRFL29a	T11417	B0177168	2.846
proTaRFL29a - TaRFL29a_v2 - terTaRFL29a	T11417	B0177170	2.778
proTaRFL29a - TaRFL29a_v2 - terTaRFL29a	T11417	B0177172	3.378
proTaRFL29a - TaRFL29a_v2 - terTaRFL29a	T11417	B0177174	4.402
proTaRFL29a - TaRFL29a_v2 - terTaRFL29a	T11417	B0177485	2.058
proTaRFL29a - TaRFL29a_v2 - terTaRFL29a	T11417	B0177486	6.156
proTaRFL29a - TaRFL29a_v2 - terTaRFL29a	T11417	B0177195	3.872
proTaRFL29a - TaRFL29a_v2 - terTaRFL29a	T11417	B0177196	4.51
proTaRFL29a - TaRFL29a_v2 - terTaRFL29a	T11417	B0177197	1.033
proTaRFL29a - TaRFL29a_v2 - terTaRFL29a	T11417	B0177199	29.774
proTaRFL29a - TaRFL29a_v2 - terTaRFL29a	T11417	B0177201	3.265
proTaRFL29a - TaRFL29a_v2 - terTaRFL29a	T11417	B0177202	2.834
proTaRFL29a - TaRFL29a_v2 - terTaRFL29a	T11417	B0177203	1.839
proTaRFL29a - TaRFL29a_v2 - terTaRFL29a	T11417	B0177205	1.495
proTaRFL29a - TaRFL29a_v2 - terTaRFL29a	T11417	B0177206	1.858
proTaRFL29a - TaRFL29a_v2 - terTaRFL29a	T11417	B0177207	7.265
proTaRFL29a - TaRFL29a_v2 - terTaRFL29a	T11417	B0177540	1.971
proTaRFL29a - TaRFL29a_v2 - terTaRFL29a	T11417	B0177208	1.48
proTaRFL29a - TaRFL29a_v2 - terTaRFL29a	T11417	B0177210	1.131
proTaRFL29a - TaRFL29a_v2 - terTaRFL29a	T11417	B0177212	0.989
proTaRFL29a - TaRFL29a_v2 - terTaRFL29a	T11417	B0177214	3.59
proTaRFL29a - TaRFL29a_v2 - terTaRFL29a	T11417	B0177215	8.006
proTaRFL29a - TaRFL29a_v2 - terTaRFL29a	T11417	B0177216	7.77
proTaRFL29a - TaRFL29a_v2 - terTaRFL29a	T11417	B0177217	5.8
proTaRFL29a - TaRFL29a_v2 - terTaRFL29a	T11417	B0177218	1.392
proTaRFL29a - TaRFL29a_v2 - terTaRFL29a	T11417	B0177220	3.451
proTaRFL29b - TaRFL29b_v2 - terTaRFL29b	T11418	B0177426	2.369
proTaRFL29b - TaRFL29b_v2 - terTaRFL29b	T11418	B0177427	1.038
proTaRFL29b - TaRFL29b_v2 - terTaRFL29b	T11418	B0177428	0.914
proTaRFL29b - TaRFL29b_v2 - terTaRFL29b	T11418	B0177430	4.466
proTaRFL29b - TaRFL29b_v2 - terTaRFL29b	T11418	B0177431	5.088
proTaRFL29b - TaRFL29b_v2 - terTaRFL29b	T11418	B0177432	1.037
proTaRFL29b - TaRFL29b_v2 - terTaRFL29b	T11418	B0177434	9.836
proTaRFL29b - TaRFL29b_v2 - terTaRFL29b	T11418	B0177436	11.559
proTaRFL29b - TaRFL29b_v2 - terTaRFL29b	T11418	B0177437	2.749
proTaRFL29b - TaRFL29b_v2 - terTaRFL29b	T11418	B0177438	1.035
proTaRFL29b - TaRFL29b_v2 - terTaRFL29b	T11418	B0177439	1.983
proTaRFL29b - TaRFL29b_v2 - terTaRFL29b	T11418	B0177440	20.649
proTaRFL29b - TaRFL29b_v2 - terTaRFL29b	T11418	B0177441	2.113
proTaRFL29b - TaRFL29b_v2 - terTaRFL29b	T11418	B0177442	0.699
proTaRFL29b - TaRFL29b_v2 - terTaRFL29b	T11418	B0177443	1.018
proTaRFL29b - TaRFL29b_v2 - terTaRFL29b	T11418	B0177444	2.632
proTaRFL29b - TaRFL29b_v2 - terTaRFL29b	T11418	B0177446	10.906
proTaRFL29b - TaRFL29b_v2 - terTaRFL29b	T11418	B0177447	2.359
proTaRFL29b - TaRFL29b_v2 - terTaRFL29b	T11418	B0177448	11.104
proTaRFL29b - TaRFL29b_v2 - terTaRFL29b	T11418	B0177449	2.293
proTaRFL29b - TaRFL29b_v2 - terTaRFL29b	T11418	B0177450	2.514
proTaRFL29b - TaRFL29b_v2 - terTaRFL29b	T11418	B0177452	1.804
proTaRFL29b - TaRFL29b_v2 - terTaRFL29b	T11418	B0177453	6.625
proTaRFL29b - TaRFL29b_v2 - terTaRFL29b	T11418	B0177454	1.949
[ proTaRFL29a - TaRFL29a_v2 - terTaRFL29a ] - [ proTaRFL79 - TaRFL79 - terTaRFL79 ]	T11581	B0190799	2.565
[ proTaRFL29a - TaRFL29a_v2 - terTaRFL29a ] - [ proTaRFL79 - TaRFL79 - terTaRFL79 ]	T11581	B0190801	1.02
[ proTaRFL29a - TaRFL29a_v2 - terTaRFL29a ] - [ proTaRFL79 - TaRFL79 - terTaRFL79 ]	T11581	B0190803	1.006
[ proTaRFL29a - TaRFL29a_v2 - terTaRFL29a ] - [ proTaRFL79 - TaRFL79 - terTaRFL79 ]	T11581	B0190804	8.072
[ proTaRFL29a - TaRFL29a_v2 - terTaRFL29a ] - [ proTaRFL79 - TaRFL79 - terTaRFL79 ]	T11581	B0191134	9.415
[ proTaRFL29a - TaRFL29a_v2 - terTaRFL29a ] - [ proTaRFL79 - TaRFL79 - terTaRFL79 ]	T11581	B0190805	1.063
[ proTaRFL29a - TaRFL29a_v2 - terTaRFL29a ] - [ proTaRFL79 - TaRFL79 - terTaRFL79 ]	T11581	B0190807	5.032
[ proTaRFL29a - TaRFL29a_v2 - terTaRFL29a ] - [ proTaRFL79 - TaRFL79 - terTaRFL79 ]	T11581	B0190809	4.432
[ proTaRFL29a - TaRFL29a_v2 - terTaRFL29a ] - [ proTaRFL79 - TaRFL79 - terTaRFL79 ]	T11581	B0190811	4.386
[ proTaRFL29a - TaRFL29a_v2 - terTaRFL29a ] - [ proTaRFL79 - TaRFL79 - terTaRFL79 ]	T11581	B0191131	3.92
[ proTaRFL29a - TaRFL29a_v2 - terTaRFL29a ] - [ proTaRFL79 - TaRFL79 - terTaRFL79 ]	T11581	B0190813	4.093
[ proTaRFL29a - TaRFL29a_v2 - terTaRFL29a ] - [ proTaRFL79 - TaRFL79 - terTaRFL79 ]	T11581	B0190815	1.075
[ proTaRFL29a - TaRFL29a_v2 - terTaRFL29a ] - [ proTaRFL79 - TaRFL79 - terTaRFL79 ]	T11581	B0190816	1.943
[ proTaRFL29a - TaRFL29a_v2 - terTaRFL29a ] - [ proTaRFL79 - TaRFL79 - terTaRFL79 ]	T11581	B0190817	3.143
[ proTaRFL29a - TaRFL29a_v2 - terTaRFL29a ] - [ proTaRFL79 - TaRFL79 - terTaRFL79 ]	T11581	B0190818	3.385
[ proTaRFL29a - TaRFL29a_v2 - terTaRFL29a ] - [ proTaRFL79 - TaRFL79 - terTaRFL79 ]	T11581	B0191136	2.694
[ proTaRFL29a - TaRFL29a_v2 - terTaRFL29a ] - [ proTaRFL79 - TaRFL79 - terTaRFL79 ]	T11581	B0190820	0.951
[ proTaRFL29a - TaRFL29a_v2 - terTaRFL29a ] - [ proTaRFL79 - TaRFL79 - terTaRFL79 ]	T11581	B0190821	1.099
[ proTaRFL29a - TaRFL29a_v2 - terTaRFL29a ] - [ proTaRFL79 - TaRFL79 - terTaRFL79 ]	T11581	B0191138	1.825
[ proTaRFL29a - TaRFL29a_v2 - terTaRFL29a ] - [ proTaRFL79 - TaRFL79 - terTaRFL79 ]	T11581	B0190822	1.668
[ proTaRFL29a - TaRFL29a_v2 - terTaRFL29a ] - [ proTaRFL79 - TaRFL79 - terTaRFL79 ]	T11581	B0191146	2.755
[ proTaRFL29a - TaRFL29a_v2 - terTaRFL29a ] - [ proTaRFL79 - TaRFL79 - terTaRFL79 ]	T11581	B0190824	1
[ proTaRFL29a - TaRFL29a_v2 - terTaRFL29a ] - [ proTaRFL79 - TaRFL79 - terTaRFL79 ]	T11581	B0190825	3.485
[ proTaRFL29a - TaRFL29a_v2 - terTaRFL29a ] - [ proTaRFL79 - TaRFL79 - terTaRFL79 ]	T11581	B0191147	3.696
[ proTaRFL29a - TaRFL29a_v2 - terTaRFL29a ] - [ proTaRFL79 - TaRFL79 - terTaRFL79 ]	T11581	B0190826	28.9
[ proTaRFL29a - TaRFL29a_v2 - terTaRFL29a ] - [ proTaRFL79 - TaRFL79 - terTaRFL79 ]	T11581	B0191151	3.38
[ proTaRFL29a - TaRFL29a_v2 - terTaRFL29a ] - [ proTaRFL79 - TaRFL79 - terTaRFL79 ]	T11581	B0190828	4.287
[ proTaRFL29a - TaRFL29a_v2 - terTaRFL29a ] - [ proTaRFL79 - TaRFL79 - terTaRFL79 ]	T11581	B0190830	1.709
[ proTaRFL29a - TaRFL29a_v2 - terTaRFL29a ] - [ proTaRFL79 - TaRFL79 - terTaRFL79 ]	T11581	B0190831	2.532
[ proTaRFL29a - TaRFL29a_v2 - terTaRFL29a ] - [ proTaRFL79 - TaRFL79 - terTaRFL79 ]	T11581	B0190833	1.952
[ proTaRFL29a - TaRFL29a_v2 - terTaRFL29a ] - [ proTaRFL79 - TaRFL79 - terTaRFL79 ]	T11581	B0190834	0.593
[ proTaRFL29a - TaRFL29a_v2 - terTaRFL29a ] - [ proTaRFL79 - TaRFL79 - terTaRFL79 ]	T11581	B0190835	2.645
[ proTaRFL29a - TaRFL29a_v2 - terTaRFL29a ] - [ proTaRFL79 - TaRFL79 - terTaRFL79 ]	T11581	B0191165	7.956
[ proTaRFL29a - TaRFL29a_v2 - terTaRFL29a ] - [ proTaRFL79 - TaRFL79 - terTaRFL79 ]	T11581	B0190837	0.929
[ proTaRFL29a - TaRFL29a_v2 - terTaRFL29a ] - [ proTaRFL79 - TaRFL79 - terTaRFL79 ]	T11581	B0190839	0.828
[ proTaRFL29a - TaRFL29a_v2 - terTaRFL29a ] - [ proTaRFL79 - TaRFL79 - terTaRFL79 ]	T11581	B0190841	3.676
[ proTaRFL29a - TaRFL29a_v2 - terTaRFL29a ] - [ proTaRFL79 - TaRFL79 - terTaRFL79 ]	T11581	B0190842	1.127
[ proTaRFL29a - TaRFL29a_v2 - terTaRFL29a ] - [ proTaRFL79 - TaRFL79 - terTaRFL79 ]	T11581	B0191163	3.368
[ proTaRFL29a - TaRFL29a_v2 - terTaRFL29a ] - [ proTaRFL79 - TaRFL79 - terTaRFL79 ]	T11581	B0190843	1.133
[ proTaRFL29a - TaRFL29a_v2 - terTaRFL29a ] - [ proTaRFL79 - TaRFL79 - terTaRFL79 ]	T11581	B0190845	0.938
[ proTaRFL29a - TaRFL29a_v2 - terTaRFL29a ] - [ proTaRFL79 - TaRFL79 - terTaRFL79 ]	T11581	B0190847	3.382
[ proTaRFL29a - TaRFL29a_v2 - terTaRFL29a ] - [ proTaRFL79 - TaRFL79 - terTaRFL79 ]	T11581	B0190849	0.988
[ proTaRFL29a - TaRFL29a_v2 - terTaRFL29a ] - [ proTaRFL79 - TaRFL79 - terTaRFL79 ]	T11581	B0191161	0.953
